# Supplementary material for: Ethyl (2E)-2-cyano-3-(1-methyl-1H-pyrrol-2-yl)prop-2-enoate
Source: Acta Crystallogr Sect E Struct Rep Online. 2011 Aug 11;67(Pt 9):o2315. doi: 10.1107/S1600536811031941 (PMC3200670; doi:10.1107/S1600536811031941)
Supplement: Supplementary file 2 [file e-67-o2315-Isup2.hkl]

# 
# h,k,l, Fc-squared, Fo-squared, sigma(Fo-squared) and status flag 
# 
data_I
_shelx_title '  P-1' 
_shelx_refln_list_code          4 
_shelx_F_calc_maximum       60.47 
_exptl_crystal_F_000       216.00 
_reflns_d_resolution_high  0.7701 
 
loop_ 
 _symmetry_equiv_pos_as_xyz 
 'x, y, z' 
 '-x, -y, -z' 
 
_cell_length_a     7.6145 
_cell_length_b     8.4964 
_cell_length_c     9.7023 
_cell_angle_alpha  64.898 
_cell_angle_beta   89.859 
_cell_angle_gamma  71.517 
 
_shelx_F_squared_multiplier     1.000 
 
loop_ 
 _refln_index_h 
 _refln_index_k 
 _refln_index_l 
 _refln_F_squared_calc 
 _refln_F_squared_meas 
 _refln_F_squared_sigma 
 _refln_observed_status 
   1   0   0       38.65       33.97      1.14 o 
   2   0   0     2611.88     2433.87     35.31 o 
   3   0   0      448.83      421.87      5.70 o 
   4   0   0      469.93      485.82      6.84 o 
   5   0   0       11.70       12.58      0.95 o 
   6   0   0        9.78       19.14      2.18 o 
   7   0   0        8.71       17.00      1.99 o 
   8   0   0       18.00       24.71      2.04 o 
   9   0   0       11.02        8.75      2.42 o 
  -8   1   0        8.93        9.01      1.84 o 
  -7   1   0       12.33       12.97      1.02 o 
  -6   1   0        1.29        0.43      0.51 o 
  -5   1   0      331.72      331.69      4.79 o 
  -4   1   0        0.00       -0.05      0.18 o 
  -3   1   0      107.28      100.61      2.07 o 
  -2   1   0       62.26       54.09      1.50 o 
  -1   1   0     2046.10     1896.61     34.38 o 
   0   1   0       27.50       21.86      1.08 o 
   1   1   0       43.83       48.38      1.82 o 
   2   1   0     3165.40     3042.08     54.09 o 
   3   1   0      369.18      368.80      4.91 o 
   4   1   0       20.95       22.82      0.99 o 
   5   1   0      116.10      122.70      2.82 o 
   6   1   0       76.52       80.56      2.83 o 
   7   1   0       15.55       17.39      1.40 o 
   8   1   0        0.16        0.11      0.49 o 
   9   1   0       53.82       63.46      5.47 o 
  -8   2   0        0.48        0.59      0.86 o 
  -7   2   0        5.01        3.32      1.35 o 
  -6   2   0      162.90      151.68      7.18 o 
  -5   2   0       60.82       67.46      4.34 o 
  -4   2   0      153.99      171.00      6.04 o 
  -3   2   0      158.14      158.20      3.47 o 
  -2   2   0      309.60      336.16      6.47 o 
  -1   2   0      115.86      126.91      4.49 o 
   0   2   0       49.10       52.89      2.40 o 
   1   2   0      778.76      764.66     10.49 o 
   2   2   0     1497.53     1471.39     15.52 o 
   3   2   0      390.05      368.40      4.93 o 
   4   2   0       56.42       59.61      2.36 o 
   5   2   0        1.98        2.33      0.34 o 
   6   2   0       30.33       35.89      2.61 o 
   7   2   0       10.36        9.76      0.96 o 
   8   2   0        8.26        9.31      1.95 o 
   9   2   0        2.26        1.01      1.13 o 
  -7   3   0        1.66        6.01      1.83 o 
  -6   3   0       11.43       12.08      2.25 o 
  -5   3   0        3.44        4.01      1.28 o 
  -4   3   0       51.95       49.21      3.80 o 
  -3   3   0       27.33       30.69      1.96 o 
  -2   3   0      207.84      217.63      5.79 o 
  -1   3   0        0.02        0.11      0.36 o 
   0   3   0       11.19       15.24      1.54 o 
   1   3   0      365.40      390.65      6.63 o 
   2   3   0      101.57       95.21      2.36 o 
   3   3   0        0.86        2.30      0.33 o 
   4   3   0      189.71      185.29      3.24 o 
   5   3   0       18.14       19.57      0.84 o 
   6   3   0       50.04       52.87      1.19 o 
   7   3   0        1.88        1.17      0.28 o 
   8   3   0       33.05       36.90      3.66 o 
   9   3   0        5.32        6.25      1.77 o 
  -7   4   0        2.04        3.65      1.51 o 
  -6   4   0        0.10        0.15      0.93 o 
  -5   4   0       55.32       49.70      4.52 o 
  -4   4   0       34.05       40.35      3.83 o 
  -3   4   0      305.56      308.02     10.84 o 
  -2   4   0       24.45       23.11      1.76 o 
  -1   4   0       13.36       10.88      1.59 o 
   0   4   0       12.87       10.92      1.51 o 
   1   4   0      887.53      936.50     14.21 o 
   2   4   0       33.45       33.24      1.57 o 
   3   4   0      156.71      160.19      3.10 o 
   4   4   0        2.70        3.06      0.51 o 
   5   4   0        5.28        4.01      0.47 o 
   6   4   0        1.40        2.57      1.06 o 
   7   4   0        3.75        4.83      1.38 o 
   8   4   0       28.22       27.96      3.24 o 
   9   4   0        0.79       -0.06      0.88 o 
  -6   5   0        3.84        2.89      1.52 o 
  -5   5   0       16.07       17.19      2.98 o 
  -4   5   0       43.52       44.73      4.33 o 
  -3   5   0       26.83       25.18      3.11 o 
  -2   5   0       17.10       15.47      2.31 o 
  -1   5   0       23.49       25.60      2.75 o 
   0   5   0        8.07        7.60      1.06 o 
   1   5   0      108.00      107.54      5.15 o 
   2   5   0      132.47       59.60     70.71 o 
   3   5   0       53.37       54.28      2.19 o 
   4   5   0      155.93      155.85      3.28 o 
   5   5   0        6.79        6.25      0.72 o 
   6   5   0       19.80       14.50      1.84 o 
   7   5   0       11.05        9.54      1.91 o 
   8   5   0        1.76        2.69      1.27 o 
   9   5   0        3.09        0.49      0.85 o 
  -5   6   0        9.48        7.35      2.12 o 
  -4   6   0        1.03        1.14      1.15 o 
  -3   6   0      104.92      135.26      7.97 o 
  -2   6   0        0.02       -1.50      1.03 o 
  -1   6   0      969.15      949.29     11.84 o 
   0   6   0       37.46       37.81      3.48 o 
   1   6   0      263.54      263.63      9.58 o 
   2   6   0       17.34       14.31      1.38 o 
   3   6   0       66.53       77.58      4.29 o 
   4   6   0       49.13       46.82      2.38 o 
   5   6   0       11.60       11.65      0.89 o 
   6   6   0       13.66       18.19      2.00 o 
   7   6   0       17.14       14.50      2.56 o 
   8   6   0        4.89        5.48      1.65 o 
   9   6   0        6.68       11.48      2.41 o 
  -3   7   0        2.60        3.31      1.51 o 
  -2   7   0       21.66       17.52      2.93 o 
  -1   7   0       26.76       27.87      1.75 o 
   0   7   0       33.56       36.37      3.77 o 
   1   7   0      320.72      319.35     11.64 o 
   2   7   0      179.69      177.30      7.91 o 
   3   7   0       45.90       45.06      3.59 o 
   4   7   0      129.48      128.94      3.67 o 
   5   7   0       48.34       45.30      2.55 o 
   6   7   0       49.72       53.87      4.84 o 
   7   7   0        0.02        6.61      1.82 o 
   8   7   0       36.78       37.13      4.32 o 
  -2   8   0        0.06       -0.09      0.83 o 
  -1   8   0        6.72        3.02      1.49 o 
   0   8   0       33.59       34.24      3.16 o 
   1   8   0      135.71      147.73      8.14 o 
   2   8   0       18.51       19.05      2.74 o 
   3   8   0       21.06       18.82      2.62 o 
   4   8   0       24.14       24.47      2.80 o 
   5   8   0       12.73       12.37      1.50 o 
   6   8   0       20.73       17.59      3.01 o 
   7   8   0        1.52       -0.34      0.99 o 
   8   8   0       34.48       35.48      4.44 o 
   0   9   0        1.31       -0.39      0.93 o 
   1   9   0        0.05       -1.07      1.13 o 
   2   9   0        1.38        0.06      0.68 o 
   3   9   0      139.41      136.07      7.76 o 
   4   9   0       36.31       40.92      3.97 o 
   5   9   0        0.83        0.09      0.65 o 
   6   9   0        0.25        2.16      1.30 o 
  -5  -9   1       10.56        9.96      2.01 o 
  -4  -9   1        6.50        7.38      1.84 o 
  -3  -9   1        0.94        4.41      1.71 o 
  -2  -9   1        1.44        2.21      0.87 o 
  -1  -9   1        7.23        8.50      2.26 o 
  -7  -8   1       11.44        8.34      2.23 o 
  -6  -8   1        0.69       -0.32      1.03 o 
  -5  -8   1       38.40       35.02      2.67 o 
  -4  -8   1        1.21        1.04      0.92 o 
  -3  -8   1       11.38        9.50      2.06 o 
  -2  -8   1       28.79       28.81      3.63 o 
  -1  -8   1       59.10       54.44      3.17 o 
   0  -8   1       13.42       10.50      2.39 o 
   1  -8   1       11.49       18.84      3.42 o 
  -8  -7   1        4.85        4.46      1.68 o 
  -7  -7   1        3.73        4.60      1.54 o 
  -6  -7   1       36.45       37.90      4.12 o 
  -5  -7   1       96.63       97.13      4.10 o 
  -4  -7   1       14.07       11.19      1.88 o 
  -3  -7   1        5.40        4.79      1.36 o 
  -2  -7   1       65.74       65.19      4.86 o 
  -1  -7   1      113.56      120.45      6.98 o 
   0  -7   1       12.77       11.37      1.36 o 
   1  -7   1       12.26       11.32      2.29 o 
   2  -7   1       12.79       11.89      2.67 o 
   3  -7   1        0.36       -0.73      1.27 o 
  -9  -6   1        1.43        3.01      1.60 o 
  -8  -6   1       14.83       17.04      2.80 o 
  -7  -6   1        0.94        1.60      1.13 o 
  -6  -6   1       50.27       46.92      4.22 o 
  -5  -6   1       18.30       20.53      1.69 o 
  -4  -6   1        0.10       -0.76      0.51 o 
  -3  -6   1       26.26       24.86      1.81 o 
  -2  -6   1        0.00       -0.13      0.55 o 
  -1  -6   1        9.23        5.77      1.48 o 
   0  -6   1      114.77      111.61      3.92 o 
   1  -6   1      167.50      162.81      4.62 o 
   2  -6   1       47.27       46.59      4.51 o 
   3  -6   1        3.85        1.40      1.20 o 
   4  -6   1        0.51        2.46      1.49 o 
  -9  -5   1        0.02        1.86      1.29 o 
  -8  -5   1        6.72        6.14      1.58 o 
  -7  -5   1       94.53       92.77      5.85 o 
  -6  -5   1       67.97       69.50      2.63 o 
  -5  -5   1        0.65        0.51      0.39 o 
  -4  -5   1      129.51      138.13      4.30 o 
  -3  -5   1      162.26      162.31      6.32 o 
  -2  -5   1      211.63      235.23      8.22 o 
  -1  -5   1      102.14      100.21      3.72 o 
   0  -5   1      207.66      213.98      8.47 o 
   1  -5   1      307.23      292.56     11.32 o 
   2  -5   1        5.75        4.14      0.85 o 
   3  -5   1       13.28       12.87      2.30 o 
   4  -5   1       26.81       23.48      3.29 o 
   5  -5   1        8.19       10.40      2.80 o 
  -9  -4   1       13.99       11.08      2.23 o 
  -8  -4   1       35.79       35.83      3.62 o 
  -7  -4   1       22.50       23.57      2.24 o 
  -6  -4   1        5.12        4.33      0.65 o 
  -5  -4   1       76.19       83.04      2.75 o 
  -4  -4   1       34.56       33.15      1.73 o 
  -3  -4   1       75.63       77.02      2.58 o 
  -2  -4   1      153.07      146.23      3.94 o 
  -1  -4   1      281.76      165.62    144.56 o 
   0  -4   1       39.12       37.78      2.98 o 
   1  -4   1      651.71      662.53     17.31 o 
   2  -4   1       29.25       25.80      3.13 o 
   3  -4   1     1200.84     1228.13     28.78 o 
   4  -4   1        6.90        6.27      1.66 o 
   5  -4   1      116.94      123.23      7.37 o 
   6  -4   1        2.74        1.49      1.11 o 
  -9  -3   1       51.55       46.54      4.33 o 
  -8  -3   1       34.01       31.34      3.31 o 
  -7  -3   1        1.03        1.10      0.29 o 
  -6  -3   1        0.55        0.16      0.30 o 
  -5  -3   1       17.57       15.54      0.93 o 
  -4  -3   1       14.87       17.03      1.10 o 
  -3  -3   1      120.99      110.20      2.42 o 
  -2  -3   1      428.73      416.89      7.15 o 
  -1  -3   1       82.32       87.23      2.71 o 
   0  -3   1      464.19      488.43     12.28 o 
   1  -3   1      104.41      109.84      2.85 o 
   2  -3   1       17.68       15.31      1.94 o 
   3  -3   1      110.02      123.36      4.25 o 
   4  -3   1       20.55       20.68      2.59 o 
   5  -3   1       51.12       48.88      4.19 o 
   6  -3   1       41.99       40.85      4.10 o 
   7  -3   1        8.25        5.31      1.72 o 
  -9  -2   1        1.27       -0.22      1.01 o 
  -8  -2   1        8.06        8.36      1.78 o 
  -7  -2   1       23.56       23.53      1.85 o 
  -6  -2   1       74.46       73.23      2.21 o 
  -5  -2   1        5.81        5.29      0.77 o 
  -4  -2   1        2.05        1.36      0.31 o 
  -3  -2   1       10.18       10.99      1.47 o 
  -2  -2   1       25.53       24.33      1.08 o 
  -1  -2   1      440.71      418.85      6.80 o 
   0  -2   1       17.41       15.16      1.40 o 
   1  -2   1     1290.06     1311.20     17.66 o 
   2  -2   1        1.52        1.25      0.29 o 
   3  -2   1        3.54        1.90      0.69 o 
   4  -2   1        2.62        2.73      0.81 o 
   5  -2   1      333.62      317.48     10.77 o 
   6  -2   1       12.65       15.73      2.36 o 
   7  -2   1       53.58       58.79      4.73 o 
   8  -2   1        2.33        4.00      1.42 o 
  -9  -1   1        0.13       -2.17      1.44 o 
  -8  -1   1        0.93       -0.62      0.86 o 
  -7  -1   1       22.52       21.81      1.59 o 
  -6  -1   1       39.42       44.92      1.79 o 
  -5  -1   1        1.12        0.61      0.29 o 
  -4  -1   1      374.65      376.87      6.92 o 
  -3  -1   1       45.47       47.37      1.73 o 
  -2  -1   1      219.76      215.60      3.92 o 
  -1  -1   1      398.27      376.24      8.08 o 
   0  -1   1      480.67      479.19      6.98 o 
   1  -1   1     1177.56     1182.99     12.57 o 
   2  -1   1        6.73       10.30      0.43 o 
   3  -1   1       57.96       60.34      1.38 o 
   4  -1   1       61.47       62.49      1.67 o 
   5  -1   1        6.43        5.32      0.50 o 
   6  -1   1       26.37       25.99      1.30 o 
   7  -1   1        1.51        1.55      0.95 o 
   8  -1   1       11.85       12.79      2.22 o 
  -9   0   1       31.12       31.09      3.87 o 
  -8   0   1        0.93        0.21      0.44 o 
  -7   0   1        5.02        4.20      0.85 o 
  -6   0   1       11.15       12.53      1.23 o 
  -5   0   1      136.60      142.69      3.26 o 
  -4   0   1       18.13       23.59      1.09 o 
  -3   0   1        1.23        0.94      0.28 o 
  -2   0   1        4.18        7.12      0.51 o 
  -1   0   1     2018.25     1815.64     22.42 o 
   0   0   1     1860.53     1584.59    106.00 o 
   1   0   1      284.74      273.67      2.93 o 
   2   0   1       57.76       60.71      1.17 o 
   3   0   1      153.29      153.09      2.35 o 
   4   0   1      264.48      268.83      3.74 o 
   5   0   1       28.34       28.19      1.51 o 
   6   0   1      117.22      121.51      3.37 o 
   7   0   1       55.58       62.07      3.07 o 
   8   0   1       86.66       95.57      4.13 o 
   9   0   1        3.06        3.05      1.83 o 
  -8   1   1       81.68       82.68      5.30 o 
  -7   1   1      142.63      141.16      3.60 o 
  -6   1   1        1.94        2.47      0.52 o 
  -5   1   1       18.14       24.23      1.07 o 
  -4   1   1      119.98      131.98      2.44 o 
  -3   1   1       71.21       74.61      1.55 o 
  -2   1   1       24.16       25.73      0.74 o 
  -1   1   1      446.51      437.22      5.40 o 
   0   1   1      955.18      914.11     16.55 o 
   1   1   1        9.58        7.25      0.45 o 
   2   1   1      440.34      397.96      4.59 o 
   3   1   1      485.30      474.91      5.75 o 
   4   1   1       86.83       84.19      2.39 o 
   5   1   1        7.66        9.07      0.74 o 
   6   1   1        0.46        0.24      0.41 o 
   7   1   1      115.29      116.39      3.09 o 
   8   1   1        4.41        4.06      1.68 o 
   9   1   1       27.93       29.14      3.91 o 
  -8   2   1       63.28       64.63      5.09 o 
  -7   2   1        9.67        6.54      1.62 o 
  -6   2   1       51.20       46.84      1.26 o 
  -5   2   1        0.67        0.51      0.18 o 
  -4   2   1       54.33       49.47      1.85 o 
  -3   2   1       16.92       18.45      1.36 o 
  -2   2   1     1074.04     1105.40     15.81 o 
  -1   2   1      163.72      148.40      2.13 o 
   0   2   1     3656.47     3305.40     59.45 o 
   1   2   1      407.86      374.46      7.67 o 
   3   2   1        4.82        4.02      0.79 o 
   4   2   1      335.06      337.06      9.41 o 
   5   2   1      195.28      201.84      3.53 o 
   6   2   1      103.58      103.01      4.39 o 
   7   2   1        6.10        6.74      0.74 o 
   8   2   1        2.84        2.52      1.20 o 
   9   2   1       10.82       12.21      2.59 o 
  -8   3   1        2.19        4.53      1.63 o 
  -7   3   1        0.88        0.28      0.98 o 
  -6   3   1        0.02       -1.41      1.08 o 
  -5   3   1        1.03        0.63      0.89 o 
  -4   3   1        0.82        1.00      0.47 o 
  -3   3   1      567.27      592.33     10.62 o 
  -2   3   1       35.75       36.45      2.71 o 
  -1   3   1      143.15      129.07      2.75 o 
   0   3   1       20.59       22.36      1.72 o 
   1   3   1     1030.26     1001.65     13.85 o 
   2   3   1      197.98      198.13      3.02 o 
   3   3   1      328.42      291.41     16.27 o 
   4   3   1     1455.63     1465.18     29.85 o 
   5   3   1      190.69      194.10      6.10 o 
   6   3   1        4.48        3.32      1.10 o 
   7   3   1       87.37       89.47      5.42 o 
   8   3   1       20.09       18.23      2.68 o 
   9   3   1        6.86        6.29      1.96 o 
  -7   4   1        0.41        0.14      1.05 o 
  -6   4   1        3.02        3.34      1.45 o 
  -5   4   1        5.94        6.61      1.73 o 
  -4   4   1      220.51      214.80      9.01 o 
  -3   4   1       40.07       43.28      2.47 o 
  -2   4   1      134.23      140.80      6.25 o 
  -1   4   1      257.07      249.55      4.79 o 
   0   4   1      141.28      149.96      4.01 o 
   1   4   1        3.93        4.12      0.59 o 
   2   4   1      101.26      110.53      2.81 o 
   3   4   1      302.90      306.77      4.46 o 
   4   4   1      685.29      689.46     16.94 o 
   5   4   1       18.97       20.32      1.68 o 
   6   4   1       93.62      107.06      5.77 o 
   7   4   1       21.53       19.67      2.55 o 
   8   4   1       13.53       17.49      2.66 o 
   9   4   1        0.80        1.10      1.21 o 
  -6   5   1        0.29       -0.06      1.06 o 
  -5   5   1       11.23        9.97      2.23 o 
  -4   5   1       12.74       14.30      2.43 o 
  -3   5   1       22.00       18.54      2.57 o 
  -2   5   1       45.67       39.09      3.49 o 
  -1   5   1       45.49       42.85      1.74 o 
   0   5   1      297.33      312.53      9.91 o 
   1   5   1       17.85       18.66      1.94 o 
   2   5   1        1.01        2.13      0.51 o 
   3   5   1       20.88       21.85      1.15 o 
   4   5   1        1.01        1.25      0.31 o 
   5   5   1        6.21        5.72      1.43 o 
   6   5   1      135.23      128.17      6.64 o 
   7   5   1        8.02        6.74      1.69 o 
   8   5   1        0.24       -1.08      0.82 o 
   9   5   1        8.23        2.67      1.48 o 
  -5   6   1        1.95        2.76      1.45 o 
  -4   6   1        3.05        3.16      1.34 o 
  -3   6   1       33.35       32.76      3.75 o 
  -2   6   1       60.94       56.73      4.64 o 
  -1   6   1      164.62      165.26      7.23 o 
   0   6   1       19.32       18.32      2.38 o 
   1   6   1       20.27       21.32      1.66 o 
   2   6   1       41.09       39.78      3.03 o 
   3   6   1      333.71      148.33    166.29 o 
   4   6   1       13.87       12.69      1.01 o 
   5   6   1       71.66       65.34      2.58 o 
   6   6   1        0.02       -1.57      1.05 o 
   7   6   1        1.44        1.44      1.16 o 
   8   6   1        0.18        0.80      1.07 o 
   9   6   1        0.88       -1.04      1.15 o 
  -4   7   1        5.88        5.98      2.02 o 
  -3   7   1       18.33       16.05      2.92 o 
  -2   7   1       34.10       42.12      4.37 o 
  -1   7   1        5.26        2.64      1.28 o 
   0   7   1       15.80       16.09      1.40 o 
   1   7   1        1.04        1.81      0.94 o 
   2   7   1        0.36        1.27      0.73 o 
   3   7   1       47.00       46.01      2.43 o 
   4   7   1       20.94       22.42      2.17 o 
   5   7   1       23.67       21.59      1.39 o 
   6   7   1       32.04       37.25      4.01 o 
   7   7   1        2.52        2.46      1.31 o 
   8   7   1       19.85       17.46      2.96 o 
  -2   8   1        0.40        1.93      1.33 o 
  -1   8   1       61.06       73.46      5.97 o 
   0   8   1        1.74        2.25      1.21 o 
   1   8   1      521.42      542.79     16.91 o 
   2   8   1       15.28       14.71      2.31 o 
   3   8   1       62.25       66.37      4.61 o 
   4   8   1        3.19        2.41      0.93 o 
   5   8   1       12.33        9.81      1.26 o 
   6   8   1       13.19        9.80      2.28 o 
   7   8   1        2.15        4.86      1.79 o 
   8   8   1        6.70        8.29      2.27 o 
  -1   9   1        0.80        0.32      0.99 o 
   0   9   1       12.69       12.81      2.58 o 
   1   9   1       22.07       21.97      3.15 o 
   2   9   1       52.41       57.72      5.00 o 
   3   9   1      208.70      216.17      9.61 o 
   4   9   1       78.35       83.01      6.86 o 
   5   9   1       16.34       15.67      1.77 o 
   6   9   1       56.57       54.91      5.46 o 
   7   9   1       18.01       14.23      2.90 o 
   1  10   1        4.55        6.33      2.01 o 
   2  10   1       13.14       12.76      2.51 o 
   3  10   1       67.19       69.23      5.70 o 
   4  10   1        0.18        1.66      1.09 o 
  -4  -9   2        5.28        4.37      3.92 o 
  -3  -9   2        0.01       -0.05      1.00 o 
  -2  -9   2        7.86        8.95      2.27 o 
  -7  -8   2       16.23       14.68      2.94 o 
  -6  -8   2       47.27       42.48      4.80 o 
  -5  -8   2       47.41       52.24      3.42 o 
  -4  -8   2        0.11       -0.19      0.69 o 
  -3  -8   2       21.28       25.85      3.46 o 
  -2  -8   2        0.32        2.72      2.64 o 
  -1  -8   2       14.94       15.50      2.81 o 
   0  -8   2        4.13        7.05      1.99 o 
  -8  -7   2        0.84        1.96      1.39 o 
  -7  -7   2        3.32        3.31      1.62 o 
  -6  -7   2       96.63       97.68      6.78 o 
  -5  -7   2       17.16       16.95      2.53 o 
  -4  -7   2        0.26        0.16      0.65 o 
  -3  -7   2       31.14       24.61      3.06 o 
  -2  -7   2       18.12       18.40      1.88 o 
  -1  -7   2       12.76       12.53      1.82 o 
   0  -7   2        6.66        7.35      1.29 o 
   1  -7   2       12.37       13.51      2.77 o 
   2  -7   2       16.94       18.56      3.27 o 
  -9  -6   2       45.27       38.50      4.23 o 
  -8  -6   2        1.89        3.32      1.37 o 
  -7  -6   2        0.84        0.48      0.96 o 
  -6  -6   2        4.19        3.45      1.35 o 
  -5  -6   2       16.39       16.02      1.56 o 
  -4  -6   2        9.23        9.53      1.23 o 
  -3  -6   2       87.17       83.70      5.18 o 
  -2  -6   2        3.47        4.20      1.37 o 
  -1  -6   2       53.23       50.80      2.91 o 
   0  -6   2       32.66       32.97      2.19 o 
   1  -6   2       67.46       59.83      2.83 o 
   2  -6   2       13.21       13.74      2.55 o 
   3  -6   2       13.39       13.70      2.87 o 
   4  -6   2       70.97       83.35      6.93 o 
  -9  -5   2        0.48        1.34      1.21 o 
  -8  -5   2        4.91        2.79      1.26 o 
  -7  -5   2       89.84       92.92      5.90 o 
  -6  -5   2       18.79        5.95      9.23 o 
  -5  -5   2        2.73        2.49      0.98 o 
  -4  -5   2      127.71      124.41      6.88 o 
  -3  -5   2      103.19      105.03      4.31 o 
  -2  -5   2       70.50       67.27      3.07 o 
  -1  -5   2       60.81       59.87      2.82 o 
   0  -5   2       28.85       27.12      1.86 o 
   1  -5   2       65.48       58.44      2.65 o 
   2  -5   2       52.76       42.22      6.73 o 
   3  -5   2       38.15       31.58      3.84 o 
   4  -5   2       38.54       40.49      4.45 o 
   5  -5   2        3.94        9.22      2.40 o 
  -9  -4   2       51.71       60.58      5.00 o 
  -8  -4   2        9.24        8.25      1.90 o 
  -7  -4   2       20.89       20.78      2.65 o 
  -6  -4   2       37.40       36.03      1.96 o 
  -5  -4   2        2.89        3.04      0.70 o 
  -4  -4   2       29.38       24.25      3.66 o 
  -3  -4   2       49.08       24.58     29.16 o 
  -2  -4   2       94.47       97.34      4.83 o 
  -1  -4   2        9.19       10.68      1.62 o 
   0  -4   2       77.78       86.65      2.63 o 
   1  -4   2        4.70        4.15      0.84 o 
   2  -4   2      199.69      179.57      4.24 o 
   3  -4   2      132.46      121.94      6.91 o 
   4  -4   2       27.23       27.51      3.41 o 
   5  -4   2        1.26        0.37      0.75 o 
   6  -4   2        3.89        1.47      1.20 o 
  -9  -3   2       53.05       50.94      4.47 o 
  -8  -3   2        4.84        4.36      1.37 o 
  -7  -3   2        1.97        1.56      0.57 o 
  -6  -3   2       46.93       45.44      4.15 o 
  -5  -3   2      157.19      162.54      4.24 o 
  -4  -3   2      176.05      175.76      4.37 o 
  -3  -3   2        5.81        6.09      0.87 o 
  -2  -3   2      230.95      242.45      5.35 o 
  -1  -3   2      494.88      433.08     68.67 o 
   0  -3   2      168.22      196.48      4.66 o 
   1  -3   2       71.94       74.65      2.57 o 
   2  -3   2      100.78       98.97      2.22 o 
   3  -3   2      128.84      137.56      6.72 o 
   4  -3   2        1.75        2.66      1.32 o 
   5  -3   2        0.00        0.37      0.95 o 
   6  -3   2       13.78       17.50      2.83 o 
   7  -3   2       14.70       22.66      3.36 o 
  -9  -2   2        9.57        8.61      1.43 o 
  -8  -2   2        3.06        4.14      0.79 o 
  -7  -2   2       38.37       39.43      2.06 o 
  -6  -2   2       73.62       71.26      3.03 o 
  -5  -2   2       66.16       63.08      2.02 o 
  -4  -2   2        1.17        1.47      0.41 o 
  -3  -2   2      212.58      216.10      4.58 o 
  -2  -2   2       54.82       53.60      1.98 o 
  -1  -2   2      237.01      241.08      4.06 o 
   0  -2   2      353.41      356.30      6.46 o 
   1  -2   2      801.28      841.45     12.56 o 
   2  -2   2       13.60       15.50      1.16 o 
   3  -2   2      790.75      788.88     10.02 o 
   4  -2   2        1.79        0.83      0.65 o 
   5  -2   2      935.71      940.61     23.22 o 
   6  -2   2       26.74       27.40      3.16 o 
   7  -2   2       74.26       71.13      5.43 o 
  -9  -1   2        8.92        7.49      1.36 o 
  -8  -1   2       29.85       30.60      1.74 o 
  -7  -1   2       94.14       91.60      3.38 o 
  -6  -1   2       38.23       40.64      2.62 o 
  -5  -1   2        7.17        6.99      0.85 o 
  -4  -1   2        0.04        0.10      0.25 o 
  -3  -1   2       61.80       60.97      1.97 o 
  -2  -1   2       23.52       24.20      1.24 o 
  -1  -1   2      803.97      744.17     15.56 o 
   0  -1   2      695.81      653.93      7.95 o 
   1  -1   2       79.69       80.57      1.77 o 
   2  -1   2      746.57      760.66      7.88 o 
   3  -1   2       18.19       15.89      0.85 o 
   4  -1   2       31.72       29.99      1.05 o 
   5  -1   2      192.44      190.36      3.41 o 
   6  -1   2       11.76        9.59      1.79 o 
   7  -1   2       54.14       52.95      4.23 o 
  -9   0   2        5.63        7.29      2.06 o 
  -8   0   2        6.52        5.86      0.86 o 
  -7   0   2        0.49        0.07      0.45 o 
  -6   0   2       26.12       26.86      1.47 o 
  -5   0   2      105.17      103.21      3.11 o 
  -4   0   2       91.67       93.03      2.26 o 
  -3   0   2        8.33        6.81      0.51 o 
  -2   0   2        4.63        6.35      0.39 o 
  -1   0   2       18.30       22.26      1.48 o 
   0   0   2        7.05       12.06      0.56 o 
   1   0   2       47.26       41.25      0.88 o 
   2   0   2       32.45       32.07      0.82 o 
   3   0   2      607.67      623.35      6.89 o 
   4   0   2       14.84       14.93      0.78 o 
   5   0   2        0.21        0.25      0.22 o 
   6   0   2        0.18        0.70      0.38 o 
   7   0   2      293.21      297.16      7.64 o 
   8   0   2        3.66        6.08      2.23 o 
  -8   1   2      143.13      145.22      5.33 o 
  -7   1   2        5.60        7.43      1.35 o 
  -6   1   2        2.04        2.64      0.56 o 
  -5   1   2       52.60       54.59      1.89 o 
  -4   1   2       47.30       52.53      1.47 o 
  -3   1   2        0.24        0.36      0.22 o 
  -2   1   2      850.96      864.17      8.37 o 
  -1   1   2       38.52       42.01      0.94 o 
   0   1   2      284.75      282.25      3.35 o 
   1   1   2     1003.93      961.43      9.07 o 
   2   1   2      462.32      461.93      4.44 o 
   3   1   2      619.85      626.08      6.62 o 
   4   1   2        1.67        1.53      0.37 o 
   5   1   2       75.21       80.22      1.73 o 
   6   1   2        2.82        2.44      0.48 o 
   7   1   2        0.46        0.57      0.55 o 
   8   1   2        6.87        8.92      2.35 o 
   9   1   2       12.34       12.90      2.93 o 
  -8   2   2        0.41        0.94      1.11 o 
  -7   2   2       36.07       36.94      3.57 o 
  -6   2   2        8.39        6.78      1.39 o 
  -5   2   2       12.83       12.32      0.88 o 
  -4   2   2        3.86        2.91      0.43 o 
  -3   2   2      395.42      444.17      6.06 o 
  -2   2   2       11.13       11.57      0.57 o 
  -1   2   2        6.55        6.39      0.51 o 
   0   2   2      170.95      183.29      3.38 o 
   1   2   2     1847.71     1752.16     18.57 o 
   2   2   2     1325.77     1306.13     14.13 o 
   3   2   2       54.87       48.83      2.14 o 
   4   2   2       28.04       28.36      0.99 o 
   5   2   2       74.42       74.09      1.76 o 
   6   2   2      141.29      139.86      3.04 o 
   7   2   2        3.82        2.59      0.47 o 
   8   2   2       54.21       57.46      4.89 o 
   9   2   2       37.42       37.38      4.43 o 
  -8   3   2       11.33       16.30      2.90 o 
  -7   3   2       34.25       37.67      3.94 o 
  -6   3   2      142.50      134.27      7.11 o 
  -5   3   2      231.86      216.49      8.79 o 
  -4   3   2        3.15        4.79      0.61 o 
  -3   3   2       28.53       35.46      1.13 o 
  -2   3   2       28.57       32.78      0.98 o 
  -1   3   2       38.85       35.66      1.50 o 
   0   3   2      163.24      166.29      3.51 o 
   1   3   2      294.14      305.65      5.31 o 
   2   3   2        0.16        0.26      0.17 o 
   3   3   2        4.54        5.39      0.98 o 
   4   3   2      134.29      131.75      5.49 o 
   5   3   2       57.67       58.26      2.72 o 
   6   3   2       36.98       42.13      3.46 o 
   7   3   2        0.46        0.75      0.86 o 
   8   3   2        0.01       -1.41      1.11 o 
   9   3   2       32.52       37.12      4.22 o 
  -7   4   2        1.97        3.49      1.59 o 
  -6   4   2      103.89      114.74      7.03 o 
  -5   4   2        0.07       -0.01      0.75 o 
  -4   4   2      141.69      136.12      6.87 o 
  -3   4   2       65.59       73.46      3.13 o 
  -2   4   2       60.94       66.43      3.06 o 
  -1   4   2       98.89      102.11      2.75 o 
   0   4   2      659.35      682.93     10.98 o 
   1   4   2        5.15        6.34      0.66 o 
   2   4   2      949.16      962.14     14.06 o 
   3   4   2      133.55      130.00      3.00 o 
   4   4   2     3128.63     3191.56     60.23 o 
   5   4   2        3.06        3.28      0.79 o 
   6   4   2       27.11       25.28      2.74 o 
   7   4   2       54.28       56.40      4.40 o 
   8   4   2       30.98       31.73      3.59 o 
   9   4   2        1.40       -0.26      1.19 o 
  -6   5   2       21.39       20.00      3.31 o 
  -5   5   2        0.09        1.46      1.21 o 
  -4   5   2       22.03       23.18      3.06 o 
  -3   5   2        0.21        1.31      0.91 o 
  -2   5   2        0.76        0.61      0.71 o 
  -1   5   2      307.01      309.82     10.54 o 
   0   5   2       40.17       40.02      1.84 o 
   1   5   2       48.48       48.62      2.09 o 
   2   5   2       65.36       67.85      3.33 o 
   3   5   2      145.39      137.28      4.96 o 
   4   5   2      128.13      128.50      3.13 o 
   5   5   2      191.91      200.59      8.23 o 
   6   5   2      523.52      523.32     15.41 o 
   7   5   2       67.61       68.30      5.03 o 
   8   5   2        0.13       -1.28      1.15 o 
   9   5   2       42.71       36.77      4.22 o 
  -5   6   2        3.12        2.12      1.21 o 
  -4   6   2        1.49       -1.01      1.16 o 
  -3   6   2        3.14        2.25      1.22 o 
  -2   6   2      173.28      161.02      5.39 o 
  -1   6   2       27.66       25.81      1.53 o 
   0   6   2       69.44       67.41      2.66 o 
   1   6   2      131.13      137.67      4.20 o 
   2   6   2       36.47       38.16      2.83 o 
   3   6   2        0.11        1.00      0.44 o 
   4   6   2       68.41       72.18      2.66 o 
   5   6   2       48.83       42.50      3.56 o 
   6   6   2      273.04      294.38     11.17 o 
   7   6   2        2.74        2.08      1.15 o 
   8   6   2       57.83       64.24      5.32 o 
   9   6   2       22.37       25.80      3.53 o 
  -4   7   2        1.27        2.75      1.53 o 
  -3   7   2       23.59       17.17      3.02 o 
  -2   7   2       13.32       12.68      2.46 o 
  -1   7   2       38.30       34.11      5.27 o 
   0   7   2       16.33       16.99      1.43 o 
   1   7   2       27.89       22.57      1.70 o 
   2   7   2      185.64      193.34      7.68 o 
   3   7   2       40.54       44.54      3.21 o 
   4   7   2        3.88        2.56      0.62 o 
   5   7   2        0.26        0.84      0.43 o 
   6   7   2        7.76        3.52      1.52 o 
   7   7   2        3.27        0.85      1.11 o 
   8   7   2      109.50      103.31      7.14 o 
  -3   8   2        0.99        0.19      1.05 o 
  -2   8   2       11.04       14.33      2.72 o 
  -1   8   2       14.02       16.76      2.81 o 
   0   8   2       68.25       64.43      5.18 o 
   1   8   2       73.59       74.01      3.37 o 
   2   8   2       10.53       11.83      1.97 o 
   3   8   2       23.60       26.19      2.76 o 
   4   8   2       17.97       17.11      1.83 o 
   5   8   2       94.61       95.46      5.57 o 
   6   8   2        5.85        5.33      1.81 o 
   7   8   2       23.34       22.03      3.29 o 
   8   8   2        1.17       -1.96      1.31 o 
  -1   9   2       12.71       17.21      3.13 o 
   0   9   2       19.04       16.54      2.88 o 
   1   9   2        0.02        0.98      1.05 o 
   2   9   2       10.56       11.19      2.06 o 
   3   9   2        3.66        3.82      1.35 o 
   4   9   2        0.00       -1.02      0.68 o 
   5   9   2        9.58        8.90      1.25 o 
   6   9   2        4.00        3.18      1.52 o 
   7   9   2       13.43       21.52      3.55 o 
   1  10   2       26.27       26.90      3.79 o 
   2  10   2        3.01        4.41      1.67 o 
   3  10   2      203.32      209.43      9.88 o 
   4  10   2        1.58        2.54      0.88 o 
   5  10   2        9.99        3.90      1.72 o 
  -6  -8   3       36.72       43.76      4.92 o 
  -5  -8   3        0.05        0.04      0.92 o 
  -4  -8   3        4.46        5.93      1.28 o 
  -3  -8   3        0.25        2.08      0.95 o 
  -2  -8   3        2.00        2.64      0.90 o 
  -1  -8   3        7.37       14.59      2.84 o 
  -7  -7   3        0.38        2.26      1.35 o 
  -6  -7   3       26.76       26.28      3.53 o 
  -5  -7   3        0.62        0.89      0.69 o 
  -4  -7   3        8.83        8.31      2.42 o 
  -3  -7   3       42.83       44.04      3.04 o 
  -2  -7   3        9.54        6.20      1.55 o 
  -1  -7   3        2.98        3.83      1.37 o 
   0  -7   3        9.92        5.76      2.02 o 
   1  -7   3       22.76       21.00      3.45 o 
  -8  -6   3       17.33       15.37      2.74 o 
  -7  -6   3        1.55        4.13      1.49 o 
  -6  -6   3        0.89        2.43      1.23 o 
  -5  -6   3       30.21       34.82      3.76 o 
  -4  -6   3       85.28       93.47      5.76 o 
  -3  -6   3       54.87       59.79      3.31 o 
  -2  -6   3        0.12        0.18      0.50 o 
  -1  -6   3       65.96       65.46      3.39 o 
   0  -6   3        0.11       -0.05      0.91 o 
   1  -6   3       30.50       31.63      2.34 o 
   2  -6   3        8.98        8.79      2.21 o 
   3  -6   3       18.20       21.51      3.61 o 
  -9  -5   3       19.53       22.71      3.08 o 
  -8  -5   3        9.19        7.62      1.93 o 
  -7  -5   3        2.98        2.39      1.17 o 
  -6  -5   3        0.42        0.34      0.63 o 
  -5  -5   3        1.28        1.91      0.70 o 
  -4  -5   3      178.14      172.01      5.23 o 
  -3  -5   3       28.85       29.34      3.67 o 
  -2  -5   3        3.07        2.11      0.72 o 
  -1  -5   3       37.39       38.68      2.43 o 
   0  -5   3       49.35       45.52      2.61 o 
   1  -5   3       48.98       40.36      2.36 o 
   2  -5   3       15.18       16.01      1.46 o 
   3  -5   3       17.46       23.36      3.42 o 
   4  -5   3       15.32       17.71      3.23 o 
  -9  -4   3        0.40       -0.87      0.86 o 
  -8  -4   3        5.92        5.23      1.50 o 
  -7  -4   3       82.04       83.19      5.25 o 
  -6  -4   3        3.41        2.76      1.05 o 
  -5  -4   3        7.58        9.10      1.68 o 
  -4  -4   3       21.29       17.69      2.21 o 
  -3  -4   3       22.29       21.88      1.69 o 
  -2  -4   3       29.95       28.38      1.60 o 
  -1  -4   3      171.48      185.57      7.31 o 
   0  -4   3       45.69       48.85      2.51 o 
   1  -4   3       81.56       84.42      3.27 o 
   2  -4   3       11.65       13.02      1.17 o 
   3  -4   3       38.33       33.36      4.05 o 
   4  -4   3        5.13        6.70      1.84 o 
   5  -4   3        8.57        5.40      1.94 o 
  -9  -3   3       84.86       82.65      4.23 o 
  -8  -3   3       27.43       25.13      2.22 o 
  -7  -3   3       15.12       14.67      2.05 o 
  -6  -3   3        1.02        0.94      0.47 o 
  -5  -3   3      311.80      192.54    166.73 o 
  -4  -3   3       38.70       14.66     19.64 o 
  -3  -3   3        3.93        7.30      1.34 o 
  -2  -3   3      298.54      303.45      6.76 o 
  -1  -3   3       83.43       97.84      3.41 o 
   0  -3   3      117.42      129.08      6.32 o 
   1  -3   3      159.37      164.37      3.91 o 
   2  -3   3        1.17        2.39      0.58 o 
   3  -3   3       20.54       17.88      2.35 o 
   4  -3   3      103.92       94.38      6.09 o 
   5  -3   3       44.19       42.39      4.28 o 
   6  -3   3       54.90       58.96      5.30 o 
  -9  -2   3        4.42        5.69      1.68 o 
  -8  -2   3       53.76       54.39      2.34 o 
  -7  -2   3       84.49       91.54      3.80 o 
  -6  -2   3       45.13       28.50     21.14 o 
  -5  -2   3       65.67       41.50     22.54 o 
  -4  -2   3       79.39       73.70      2.91 o 
  -3  -2   3        0.68        0.67      0.66 o 
  -2  -2   3       10.09       10.88      1.03 o 
  -1  -2   3      114.88      119.95      3.56 o 
   0  -2   3      559.65      577.97      9.93 o 
   1  -2   3        9.85        6.73      1.54 o 
   2  -2   3      228.91      254.32      3.52 o 
   3  -2   3       33.40       34.08      1.16 o 
   4  -2   3      174.74      166.44      4.02 o 
   5  -2   3       70.87       68.97      4.96 o 
   6  -2   3        4.06        4.29      1.57 o 
   7  -2   3        1.01       -1.32      1.17 o 
  -9  -1   3       23.64       21.06      2.10 o 
  -8  -1   3        1.54        0.88      0.78 o 
  -7  -1   3       68.13       73.67      3.29 o 
  -6  -1   3       19.36       19.70      1.45 o 
  -5  -1   3       14.69       10.46      0.86 o 
  -4  -1   3      280.53      288.03      5.61 o 
  -3  -1   3      268.76      277.16      5.37 o 
  -2  -1   3      552.31      609.71     14.11 o 
  -1  -1   3        2.88        3.56      0.79 o 
   0  -1   3      187.97      189.40      3.50 o 
   1  -1   3      621.91      652.55      7.29 o 
   2  -1   3       37.45       43.86      1.30 o 
   3  -1   3        0.32        0.09      0.21 o 
   4  -1   3       18.22       19.78      1.14 o 
   5  -1   3       10.78       10.02      1.24 o 
   6  -1   3        4.10        3.66      1.28 o 
   7  -1   3        7.17        6.03      1.63 o 
  -9   0   3       21.34       21.93      3.07 o 
  -8   0   3        9.03       10.84      1.14 o 
  -7   0   3       18.82       17.50      1.31 o 
  -6   0   3       16.70       16.11      1.16 o 
  -5   0   3      114.83      114.64      9.10 o 
  -4   0   3      142.61      143.20      2.92 o 
  -3   0   3      298.61      302.23      4.36 o 
  -2   0   3       28.82       29.44      1.28 o 
  -1   0   3      232.83      227.44      6.60 o 
   0   0   3        9.96       15.27      4.51 o 
   1   0   3      459.67      450.65      4.29 o 
   2   0   3       42.39       43.42      1.02 o 
   3   0   3      704.73      725.06      7.18 o 
   4   0   3        4.48        3.63      0.41 o 
   5   0   3      423.77      415.67      5.82 o 
   6   0   3       10.60       10.89      0.85 o 
   7   0   3      423.62      439.30     10.11 o 
   8   0   3       26.80       29.81      4.09 o 
  -8   1   3       32.13       31.95      3.21 o 
  -7   1   3        2.78        2.42      0.80 o 
  -6   1   3       18.80       17.47      1.22 o 
  -5   1   3      130.80      131.93      3.43 o 
  -4   1   3       20.24       25.46      1.46 o 
  -3   1   3       54.59       53.16      1.44 o 
  -2   1   3       85.19       92.07      1.49 o 
  -1   1   3       64.23       64.26      2.99 o 
   0   1   3        7.98        9.77      0.53 o 
   1   1   3      572.86      535.62      5.71 o 
   2   1   3      574.61      548.72      4.97 o 
   3   1   3      284.04      283.02      2.69 o 
   4   1   3      289.51      284.07      4.06 o 
   5   1   3        5.33        4.92      0.50 o 
   6   1   3        5.63        4.52      0.72 o 
   7   1   3      171.82      177.33      5.37 o 
   8   1   3        0.55        1.96      1.70 o 
  -8   2   3       43.08       41.81      4.08 o 
  -7   2   3        5.30        5.12      1.47 o 
  -6   2   3        0.26        0.60      0.52 o 
  -5   2   3        0.05        0.20      0.36 o 
  -4   2   3       68.65       60.16      1.90 o 
  -3   2   3      298.99      302.23      5.51 o 
  -2   2   3       40.34       37.46      1.16 o 
  -1   2   3       29.26       26.84      1.26 o 
   0   2   3        0.69        1.26      0.25 o 
   1   2   3      216.69      217.07      3.31 o 
   2   2   3       86.21       85.81      1.68 o 
   3   2   3       23.86       25.25      0.91 o 
   4   2   3       51.79       51.57      1.31 o 
   5   2   3      204.29      199.63      3.45 o 
   6   2   3       21.32       19.54      1.12 o 
   7   2   3        0.74        0.74      0.57 o 
   8   2   3        7.26        6.38      1.95 o 
  -8   3   3       32.75       31.11      3.85 o 
  -7   3   3        6.31        8.80      2.00 o 
  -6   3   3      263.04      245.05      5.30 o 
  -5   3   3       25.94       27.95      1.30 o 
  -4   3   3        0.70        0.46      0.31 o 
  -3   3   3       50.11       53.01      1.38 o 
  -2   3   3       95.76      105.32      2.20 o 
  -1   3   3        0.02        0.12      0.23 o 
   0   3   3      609.23      621.35      9.46 o 
   1   3   3        1.30        0.50      0.21 o 
   2   3   3      178.93      187.97      3.46 o 
   3   3   3      321.97      329.12      5.54 o 
   4   3   3      290.35      261.77      8.80 o 
   5   3   3      187.17      190.68      4.27 o 
   6   3   3        7.64        8.95      1.16 o 
   7   3   3       44.27       45.40      4.00 o 
   8   3   3        4.25        7.17      1.95 o 
   9   3   3        0.65        1.04      1.27 o 
  -7   4   3       19.98       17.21      2.93 o 
  -6   4   3        0.12       -0.92      1.01 o 
  -5   4   3       11.41       12.08      2.13 o 
  -4   4   3       24.39       21.76      0.97 o 
  -3   4   3       21.16       17.43      0.74 o 
  -2   4   3        0.29       -0.17      0.31 o 
  -1   4   3      539.02      592.57      7.73 o 
   0   4   3        1.60        1.86      0.43 o 
   1   4   3       23.87       21.97      1.26 o 
   2   4   3      189.85      192.55      3.51 o 
   3   4   3      644.82      643.63      8.30 o 
   4   4   3      512.86      520.32      9.70 o 
   5   4   3        0.63       -0.35      0.65 o 
   6   4   3       16.46       14.36      2.11 o 
   7   4   3       29.88       26.55      3.09 o 
   8   4   3       64.61       65.99      5.26 o 
   9   4   3        0.33        1.39      1.27 o 
  -6   5   3        6.62       10.06      2.37 o 
  -5   5   3       59.34       55.15      4.87 o 
  -4   5   3      184.57      169.30      8.28 o 
  -3   5   3      189.31      170.85      3.36 o 
  -2   5   3        3.57        5.02      0.70 o 
  -1   5   3       52.63       59.86      2.32 o 
   0   5   3        5.05        7.13      0.81 o 
   1   5   3        2.31        1.78      0.48 o 
   2   5   3      132.20      122.78      2.93 o 
   3   5   3       96.83       96.90      2.48 o 
   4   5   3       52.43       49.07      1.62 o 
   5   5   3        7.53        7.54      1.57 o 
   6   5   3       51.22       45.51      3.88 o 
   7   5   3        0.69        0.74      0.97 o 
   8   5   3       10.04       12.52      2.41 o 
   9   5   3        2.51        2.89      1.47 o 
  -6   6   3        3.62        2.57      1.77 o 
  -5   6   3        2.37        1.85      1.42 o 
  -4   6   3       75.59       73.82      5.74 o 
  -3   6   3        6.31        7.34      1.79 o 
  -2   6   3      255.94      240.84      5.39 o 
  -1   6   3      132.69      133.65      4.35 o 
   0   6   3       32.28       55.96      6.43 o 
   1   6   3       47.36       42.66      2.14 o 
   2   6   3      215.88      235.05      7.10 o 
   3   6   3        6.89        8.31      0.79 o 
   4   6   3      160.08      169.33      6.22 o 
   5   6   3       54.38       59.45      4.42 o 
   6   6   3      610.42      681.79     19.17 o 
   7   6   3        1.11        1.05      0.94 o 
   8   6   3        0.39       -1.89      1.26 o 
   9   6   3       11.07        7.76      2.25 o 
  -4   7   3       58.23       69.00      5.97 o 
  -3   7   3        3.75        3.13      1.29 o 
  -2   7   3       53.06       50.69      4.55 o 
  -1   7   3        2.81        2.06      1.08 o 
   0   7   3        1.56        2.32      0.59 o 
   1   7   3       73.25       76.33      5.50 o 
   2   7   3       24.50       25.41      1.79 o 
   3   7   3        6.19        7.06      1.39 o 
   4   7   3       38.65       40.93      2.16 o 
   5   7   3       17.82       16.55      1.16 o 
   6   7   3       59.05       62.40      5.03 o 
   7   7   3      102.15       99.00      6.65 o 
   8   7   3      184.87      201.46     10.15 o 
  -3   8   3        4.74        4.50      1.88 o 
  -2   8   3        0.06        0.80      0.97 o 
  -1   8   3        0.05        1.53      1.10 o 
   0   8   3       85.39       88.58      5.46 o 
   1   8   3       29.97       34.33      3.45 o 
   2   8   3       16.15       15.29      2.21 o 
   3   8   3       35.69       42.27      2.85 o 
   4   8   3        8.07        8.11      1.11 o 
   5   8   3        0.62       -0.02      0.39 o 
   6   8   3       24.71       26.73      3.50 o 
   7   8   3        2.20        1.92      1.18 o 
   8   8   3      103.95       96.26      7.13 o 
  -1   9   3       26.44       26.18      3.68 o 
   0   9   3       17.03       13.01      2.47 o 
   1   9   3       30.04       23.18      3.16 o 
   2   9   3        1.43        0.65      0.82 o 
   3   9   3       11.73       17.22      2.38 o 
   4   9   3      106.04      105.40      4.44 o 
   5   9   3       31.85       34.11      4.16 o 
   6   9   3        7.51        4.54      1.72 o 
   7   9   3        1.48        1.00      1.32 o 
   0  10   3       14.96       17.46      3.04 o 
   1  10   3        2.13        4.58      1.73 o 
   2  10   3       48.51       57.51      5.13 o 
   3  10   3       32.00       32.23      3.58 o 
   4  10   3        4.76        2.80      2.69 o 
   5  10   3       11.88       13.48      2.87 o 
  -6  -7   4        9.58        6.94      2.10 o 
  -5  -7   4        2.62        3.55      1.13 o 
  -4  -7   4       26.08       26.06      2.55 o 
  -3  -7   4       14.02       14.56      2.10 o 
  -2  -7   4       11.85       13.62      2.48 o 
  -1  -7   4       15.20       19.32      2.11 o 
   0  -7   4        6.89        4.65      1.88 o 
  -7  -6   4       11.80       13.52      3.42 o 
  -6  -6   4        1.36        0.20      1.33 o 
  -5  -6   4       98.34      100.93      4.79 o 
  -4  -6   4       92.66       91.39      4.43 o 
  -3  -6   4        0.00        0.03      0.64 o 
  -2  -6   4        8.60       10.68      1.74 o 
  -1  -6   4        1.54        0.66      0.63 o 
   0  -6   4        0.15       -1.45      1.14 o 
   1  -6   4        0.03        3.62      1.50 o 
   2  -6   4       45.79       61.03      5.93 o 
  -8  -5   4       28.11       24.83      2.48 o 
  -7  -5   4       25.11       23.76      2.32 o 
  -6  -5   4       16.65       14.33      1.79 o 
  -5  -5   4        0.00       -1.17      0.78 o 
  -4  -5   4       62.01       69.30      5.31 o 
  -3  -5   4        2.71        2.42      0.81 o 
  -2  -5   4        1.62        0.49      0.61 o 
  -1  -5   4       43.42       40.85      2.69 o 
   0  -5   4        8.84        6.20      1.16 o 
   1  -5   4        7.05        9.83      1.34 o 
   2  -5   4        6.01        7.15      2.02 o 
   3  -5   4       11.05        8.00      2.22 o 
  -9  -4   4       11.16        9.63      1.63 o 
  -8  -4   4        2.75        2.88      1.05 o 
  -7  -4   4       16.79       18.22      2.36 o 
  -6  -4   4       29.23       28.94      1.79 o 
  -5  -4   4        3.90        4.97      0.80 o 
  -4  -4   4        5.79        5.38      0.82 o 
  -3  -4   4       47.78       48.71      2.82 o 
  -2  -4   4      126.17      125.29      4.57 o 
  -1  -4   4       38.59       37.65      2.45 o 
   0  -4   4        0.18        0.95      0.99 o 
   1  -4   4       93.88       92.42      5.28 o 
   2  -4   4        1.42        1.94      0.67 o 
   3  -4   4       44.66       39.52      4.29 o 
   4  -4   4       17.69       22.45      3.38 o 
   5  -4   4       10.55       13.23      2.85 o 
  -9  -3   4       42.18       45.01      3.15 o 
  -8  -3   4        0.74       -0.86      0.72 o 
  -7  -3   4       22.31       22.17      1.97 o 
  -6  -3   4        5.37        5.18      0.81 o 
  -5  -3   4       26.61       27.12      2.14 o 
  -4  -3   4       14.94       14.72      1.16 o 
  -3  -3   4        0.06       -0.85      0.57 o 
  -2  -3   4      256.44      255.62      5.29 o 
  -1  -3   4       62.60       67.13      2.51 o 
   0  -3   4       22.54       22.29      4.03 o 
   1  -3   4       15.25       12.25      1.33 o 
   2  -3   4      101.98       93.31      3.41 o 
   3  -3   4       82.92       71.14      2.77 o 
   4  -3   4       16.39       10.92      2.25 o 
   5  -3   4       20.84       23.78      3.37 o 
   6  -3   4       17.46       20.49      3.24 o 
  -9  -2   4      144.51      142.32      9.73 o 
  -8  -2   4       53.65       57.20      4.41 o 
  -7  -2   4        3.77        3.06      0.70 o 
  -6  -2   4        9.36       11.24      1.04 o 
  -5  -2   4      113.24      123.69      4.04 o 
  -4  -2   4        1.05        1.67      0.59 o 
  -3  -2   4       31.99       34.35      2.43 o 
  -2  -2   4       88.47       86.28      4.69 o 
  -1  -2   4       11.75        9.20      1.10 o 
   0  -2   4       21.89       20.52      1.58 o 
   1  -2   4      139.99      163.16      3.22 o 
   2  -2   4       88.30       97.53      2.34 o 
   3  -2   4       48.00       45.68      1.70 o 
   4  -2   4        0.54        0.45      0.46 o 
   5  -2   4        6.56        6.46      1.77 o 
   6  -2   4        0.04       -0.54      0.90 o 
  -9  -1   4       23.93       23.01      2.22 o 
  -8  -1   4        3.63        3.00      1.12 o 
  -7  -1   4      318.71      330.11     14.36 o 
  -6  -1   4       10.77       10.58      0.98 o 
  -5  -1   4       96.14      102.20      3.39 o 
  -4  -1   4        4.30        4.29      0.67 o 
  -3  -1   4      935.81      726.34    515.38 o 
  -1  -1   4       10.08        9.12      0.82 o 
   0  -1   4      308.52      320.09      5.41 o 
   1  -1   4       22.72       26.09      1.12 o 
   2  -1   4       21.70       21.54      1.02 o 
   3  -1   4      126.77      127.33      2.43 o 
   4  -1   4       47.56       48.69      1.77 o 
   5  -1   4        7.50        6.32      0.93 o 
   6  -1   4      104.77       90.93      5.84 o 
   7  -1   4       24.98       24.93      3.17 o 
  -9   0   4        5.03        2.21      1.47 o 
  -8   0   4      118.75      125.67      3.85 o 
  -7   0   4        2.87        3.50      0.88 o 
  -6   0   4      131.35      134.25      5.82 o 
  -5   0   4       73.55       72.36      2.18 o 
  -4   0   4       96.71      105.08      4.85 o 
  -3   0   4       60.81       57.47      2.17 o 
  -2   0   4       55.59       57.85      1.70 o 
  -1   0   4       65.30       74.69      3.77 o 
   0   0   4        1.01        5.64      0.56 o 
   1   0   4       74.33       76.02      1.63 o 
   2   0   4      680.46      708.63      4.85 o 
   3   0   4       51.70       50.83      1.31 o 
   4   0   4      184.58      185.15      3.53 o 
   5   0   4       31.30       30.51      1.40 o 
   6   0   4       78.28       79.75      3.78 o 
   7   0   4       43.97       46.72      3.97 o 
  -8   1   4       67.53       73.30      3.57 o 
  -7   1   4       26.03       25.73      1.65 o 
  -6   1   4        1.68        1.25      0.45 o 
  -5   1   4      108.06      117.62      4.10 o 
  -4   1   4       92.35       91.98      5.56 o 
  -3   1   4       24.94       17.90      1.59 o 
  -2   1   4      949.12      991.91     16.99 o 
  -1   1   4      474.64      491.10     12.18 o 
   0   1   4      532.35      616.73      7.28 o 
   1   1   4        2.00        1.71      0.25 o 
   2   1   4       31.68       30.29      0.89 o 
   3   1   4      189.78      189.46      2.86 o 
   4   1   4        9.98       13.15      0.79 o 
   5   1   4       45.05       43.79      1.57 o 
   6   1   4        1.15        1.07      0.38 o 
   7   1   4        1.55        1.34      0.65 o 
   8   1   4        0.14       -1.46      1.59 o 
  -8   2   4       20.41       22.09      2.96 o 
  -7   2   4       46.76       48.33      4.23 o 
  -6   2   4       33.15       37.47      2.30 o 
  -5   2   4       42.81       38.60      2.68 o 
  -4   2   4       15.79       13.60      1.21 o 
  -3   2   4      257.21      260.19      4.19 o 
  -2   2   4       66.38       69.99      1.61 o 
  -1   2   4      456.37      450.32      7.90 o 
   0   2   4      336.97      359.46      5.80 o 
   1   2   4      201.86      201.74      3.29 o 
   2   2   4       18.20       19.49      0.75 o 
   3   2   4      158.56      156.90      2.42 o 
   4   2   4       12.87       12.85      0.68 o 
   5   2   4      273.25      273.08      5.38 o 
   6   2   4       10.67       11.03      0.76 o 
   7   2   4      116.98      109.14      3.87 o 
   8   2   4       21.21       22.38      3.38 o 
  -8   3   4       27.17       26.71      3.52 o 
  -7   3   4        2.86        3.46      1.41 o 
  -6   3   4       65.93       64.31      2.77 o 
  -5   3   4        5.98        6.51      0.75 o 
  -4   3   4        0.05        0.29      0.42 o 
  -3   3   4       75.75       86.54      2.15 o 
  -2   3   4        0.05        0.61      0.28 o 
  -1   3   4      325.07      321.22      6.10 o 
   0   3   4       50.66       54.27      1.55 o 
   1   3   4        2.34        2.61      0.43 o 
   2   3   4       58.61       59.86      2.29 o 
   3   3   4       53.37       52.71      1.57 o 
   4   3   4       99.87      102.22      2.20 o 
   5   3   4      169.26      163.62      3.31 o 
   6   3   4       63.36       58.75      6.06 o 
   7   3   4       18.14       15.07      2.42 o 
   8   3   4        0.29        0.13      0.99 o 
  -7   4   4        0.09        0.67      1.03 o 
  -6   4   4       48.66       45.46      4.39 o 
  -5   4   4        0.11        0.25      0.35 o 
  -4   4   4        0.35        1.14      0.43 o 
  -3   4   4        0.04        0.01      0.25 o 
  -2   4   4       44.70       35.12      1.63 o 
  -1   4   4      300.66      311.83      5.98 o 
   0   4   4       48.18       50.55      2.05 o 
   1   4   4        2.97        4.50      0.51 o 
   2   4   4        1.37        2.53      0.51 o 
   3   4   4      178.68      186.48      4.77 o 
   4   4   4       30.66       29.16      1.07 o 
   5   4   4       26.75       26.62      2.68 o 
   6   4   4        8.92        9.57      1.82 o 
   7   4   4       65.83       66.99      4.99 o 
   8   4   4       10.14       14.08      2.56 o 
  -6   5   4       49.67       46.02      4.73 o 
  -5   5   4       35.12       42.88      4.35 o 
  -4   5   4      333.72      303.42     11.64 o 
  -3   5   4       33.38       38.80      1.31 o 
  -2   5   4        1.97        3.85      0.52 o 
  -1   5   4       38.45       41.25      1.59 o 
   0   5   4       64.38       71.27      2.70 o 
   1   5   4        3.34        4.65      0.69 o 
   2   5   4      190.46      188.13      3.82 o 
   3   5   4       19.13       21.80      1.14 o 
   4   5   4       44.80       46.60      1.76 o 
   5   5   4      124.87      133.75      6.52 o 
   6   5   4      117.68      105.30      5.99 o 
   7   5   4       53.50       61.72      4.86 o 
   8   5   4        8.89       10.58      2.25 o 
   9   5   4       29.17       31.70      3.96 o 
  -6   6   4        0.01        2.27      1.45 o 
  -5   6   4       11.36       11.42      2.36 o 
  -4   6   4        1.51        1.13      1.03 o 
  -3   6   4        2.07        1.50      0.46 o 
  -2   6   4       44.14       41.99      2.47 o 
  -1   6   4       32.41       30.43      2.53 o 
   0   6   4        0.89        0.38      0.71 o 
   1   6   4      365.59      375.47      7.71 o 
   2   6   4        0.41        0.70      0.33 o 
   3   6   4        8.91        8.02      0.92 o 
   4   6   4       50.62       49.69      2.07 o 
   5   6   4      257.48      243.50      9.56 o 
   6   6   4      234.68      235.27      9.79 o 
   7   6   4        2.71        0.36      0.91 o 
   8   6   4        9.11        8.05      2.12 o 
  -4   7   4        0.40        1.41      1.37 o 
  -3   7   4       48.86       55.62      5.05 o 
  -2   7   4      170.29      165.65      8.47 o 
  -1   7   4       72.13       67.84      2.96 o 
   0   7   4        1.65        1.52      1.28 o 
   1   7   4       58.33       58.20      2.76 o 
   2   7   4        0.05        0.18      0.52 o 
   3   7   4        2.95        2.63      0.62 o 
   4   7   4       46.16       43.64      2.20 o 
   5   7   4       49.91       45.42      2.18 o 
   6   7   4       43.16       40.67      4.07 o 
   7   7   4        5.47        2.64      1.23 o 
   8   7   4        6.79        7.07      1.95 o 
  -3   8   4       14.30       19.45      3.25 o 
  -2   8   4       22.11       26.32      3.52 o 
  -1   8   4       11.42       11.08      2.22 o 
   0   8   4      291.75      281.14     11.31 o 
   1   8   4       99.57       97.04      5.83 o 
   2   8   4       11.34       15.20      2.18 o 
   3   8   4       13.77       13.09      1.48 o 
   4   8   4       32.46       34.82      2.19 o 
   5   8   4        4.92        5.39      0.83 o 
   6   8   4       25.43       27.20      3.49 o 
   7   8   4       19.81       21.02      3.24 o 
   8   8   4      129.33      136.96      8.53 o 
  -2   9   4       66.10       78.17      6.54 o 
  -1   9   4       14.54       15.62      2.80 o 
   0   9   4       43.17       39.43      4.19 o 
   1   9   4        4.64        5.04      1.61 o 
   2   9   4        8.57        4.78      1.39 o 
   3   9   4        7.63        8.99      1.40 o 
   4   9   4       16.66       19.24      1.81 o 
   5   9   4        0.40       -1.22      1.02 o 
   6   9   4       17.36       21.67      3.34 o 
   7   9   4        1.61        1.41      1.43 o 
   0  10   4        1.46        4.58      1.77 o 
   1  10   4        2.75        4.23      1.65 o 
   2  10   4       48.96       53.71      4.88 o 
   3  10   4       24.03       25.48      2.44 o 
   4  10   4        0.23       -0.24      0.95 o 
   5  10   4        5.07        7.54      2.13 o 
   6  10   4        0.66        0.65      1.09 o 
  -5  -7   5        0.43       -0.87      1.04 o 
  -4  -7   5        0.59        3.08      0.87 o 
  -3  -7   5        0.37       -0.94      1.86 o 
  -2  -7   5       23.41       23.06      2.51 o 
  -7  -6   5       55.48       59.07      5.08 o 
  -6  -6   5      149.15      158.72      6.41 o 
  -5  -6   5       26.69       26.74      2.58 o 
  -4  -6   5       18.73       18.08      3.22 o 
  -3  -6   5        4.66        0.97      0.68 o 
  -2  -6   5        0.00       -0.22      0.76 o 
  -1  -6   5        1.00        1.14      0.77 o 
   0  -6   5        1.51       -0.17      0.83 o 
  -7  -5   5        6.18        6.41      1.29 o 
  -6  -5   5       51.88       55.41      3.48 o 
  -5  -5   5       39.16       41.89      3.63 o 
  -4  -5   5       74.55       81.35      6.12 o 
  -3  -5   5       12.41       12.71      1.76 o 
  -2  -5   5       85.27       79.55      4.11 o 
  -1  -5   5       24.44       27.59      2.41 o 
   0  -5   5       21.30       16.28      1.87 o 
   1  -5   5       13.97       14.61      1.68 o 
   2  -5   5        0.33       -0.25      1.04 o 
  -8  -4   5        5.45        3.00      1.05 o 
  -7  -4   5       22.34       21.47      2.09 o 
  -6  -4   5       49.82       49.89      3.71 o 
  -5  -4   5       54.55       55.70      4.60 o 
  -4  -4   5        6.21        7.20      1.21 o 
  -3  -4   5      209.48      207.48      6.54 o 
  -2  -4   5      123.56      126.80      4.96 o 
  -1  -4   5        0.65        0.57      0.63 o 
   0  -4   5        3.52        4.37      1.00 o 
   1  -4   5       15.87       10.97      3.11 o 
   2  -4   5        0.01       -0.19      0.54 o 
   3  -4   5        8.72        7.54      2.14 o 
   4  -4   5       29.06       35.62      4.45 o 
  -8  -3   5        7.27        7.95      1.39 o 
  -7  -3   5       58.36       56.77      6.62 o 
  -6  -3   5       54.97       56.01      3.02 o 
  -5  -3   5       33.69       31.77      2.83 o 
  -4  -3   5        8.72        9.14      1.23 o 
  -3  -3   5        0.09        0.78      1.12 o 
  -2  -3   5      109.56      114.53      4.44 o 
  -1  -3   5       15.69       12.63      1.51 o 
   0  -3   5        0.23        0.14      0.50 o 
   1  -3   5       23.44       17.86      1.69 o 
   2  -3   5       10.62        8.04      1.14 o 
   3  -3   5        3.90        4.91      0.87 o 
   4  -3   5        4.02        5.10      1.69 o 
   5  -3   5        0.74        0.40      0.93 o 
  -9  -2   5       48.56       44.97      5.01 o 
  -8  -2   5       29.35       30.77      2.36 o 
  -7  -2   5       38.40       38.15      2.48 o 
  -6  -2   5        0.38       -0.16      0.44 o 
  -5  -2   5       77.76       80.18      2.71 o 
  -4  -2   5       36.09       33.22      1.68 o 
  -3  -2   5       10.99       11.56      1.60 o 
  -2  -2   5       19.31       18.89      1.69 o 
  -1  -2   5       65.17       71.07      2.83 o 
   0  -2   5      133.80      137.43      4.57 o 
   1  -2   5       13.04       10.52      0.87 o 
   2  -2   5        1.16        0.82      0.51 o 
   3  -2   5       78.63       78.06      2.51 o 
   4  -2   5        5.45        5.25      0.84 o 
   5  -2   5       38.86       38.33      4.15 o 
   6  -2   5       21.29       32.33      3.90 o 
  -9  -1   5       42.99       35.51      4.33 o 
  -8  -1   5        0.33        0.45      0.68 o 
  -7  -1   5       65.76       71.06      3.27 o 
  -6  -1   5        0.84        0.87      0.58 o 
  -5  -1   5       18.34       18.22      1.20 o 
  -4  -1   5        1.53        1.07      0.34 o 
  -3  -1   5       93.98      100.87      3.86 o 
  -2  -1   5       28.43       22.08      2.36 o 
  -1  -1   5        3.35        4.65      0.88 o 
   0  -1   5      254.63      255.05      4.23 o 
   1  -1   5       82.82       86.99      2.35 o 
   2  -1   5       21.65       22.18      1.05 o 
   3  -1   5        8.33        6.41      0.76 o 
   4  -1   5       99.70       88.13      3.04 o 
   5  -1   5       75.79       62.38      4.89 o 
   6  -1   5        4.30        4.49      1.73 o 
   7  -1   5       17.86       17.03      2.94 o 
  -8   0   5       67.97       72.24      3.55 o 
  -7   0   5      282.19      294.94     19.31 o 
  -6   0   5       40.07       36.92      1.69 o 
  -5   0   5        3.71        5.18      0.79 o 
  -4   0   5       14.27       15.69      1.06 o 
  -3   0   5       79.47       82.83      2.30 o 
  -2   0   5        4.08        3.40      0.45 o 
  -1   0   5      122.72      135.61      3.29 o 
   0   0   5      125.38      129.25      2.98 o 
   1   0   5       16.99       10.17      0.67 o 
   2   0   5       29.25       27.23      1.25 o 
   3   0   5       40.24       42.89      1.42 o 
   4   0   5       33.82       33.34      1.45 o 
   5   0   5       22.72       23.68      1.79 o 
   6   0   5       25.06       23.62      2.93 o 
   7   0   5        0.52       -0.58      0.70 o 
  -8   1   5       23.93       23.60      2.17 o 
  -7   1   5      108.78      111.60      4.18 o 
  -6   1   5        0.00        0.50      0.40 o 
  -5   1   5      828.92      820.19     10.97 o 
  -4   1   5        4.84        4.34      0.51 o 
  -3   1   5      345.77      389.65     11.33 o 
  -2   1   5      113.63      100.95      4.90 o 
  -1   1   5     1348.92     1504.36     30.96 o 
   0   1   5        0.42        0.70      1.19 o 
   1   1   5       28.42       27.30      0.95 o 
   2   1   5       50.23       46.04      2.04 o 
   3   1   5       33.25       34.23      1.11 o 
   4   1   5        1.42        2.28      0.39 o 
   5   1   5       35.40       32.37      1.46 o 
   6   1   5       61.63       64.05      3.30 o 
   7   1   5        5.99        6.96      2.21 o 
  -8   2   5       14.99       19.45      2.92 o 
  -7   2   5        6.43        5.94      1.15 o 
  -6   2   5      295.25      283.31      7.91 o 
  -5   2   5        6.99        6.15      1.11 o 
  -4   2   5      175.98      181.55      5.28 o 
  -3   2   5       12.49       13.88      0.81 o 
  -2   2   5       56.67       63.30      3.74 o 
  -1   2   5        0.40        0.25      0.39 o 
   0   2   5        2.40        1.92      0.25 o 
   1   2   5      154.87      161.17      2.68 o 
   2   2   5        7.40        7.95      0.53 o 
   3   2   5       17.29       17.88      0.93 o 
   4   2   5      288.17      288.66      4.11 o 
   5   2   5       26.49       24.91      1.21 o 
   6   2   5       78.21       80.18      2.61 o 
   7   2   5        8.29        7.90      1.19 o 
   8   2   5       27.35       35.19      4.44 o 
  -8   3   5        7.27        5.05      1.66 o 
  -7   3   5        0.30        0.86      0.96 o 
  -6   3   5       51.63       57.91      4.76 o 
  -5   3   5       39.40       38.76      2.71 o 
  -4   3   5       35.50       31.37      2.08 o 
  -3   3   5      245.92      260.93      5.14 o 
  -2   3   5      195.48      199.92      3.03 o 
  -1   3   5        0.12        0.10      0.15 o 
   0   3   5      679.13      701.36      5.93 o 
   1   3   5      274.16      294.60      4.56 o 
   2   3   5      108.20      110.40      2.28 o 
   3   3   5        8.11        7.37      0.61 o 
   4   3   5        3.09        3.08      0.67 o 
   5   3   5       43.28       40.32      1.95 o 
   6   3   5        3.25        3.44      0.67 o 
   7   3   5       63.00       64.47      5.10 o 
   8   3   5        0.05       -1.89      1.44 o 
  -7   4   5        2.49        3.59      1.52 o 
  -6   4   5       28.87       30.64      3.70 o 
  -5   4   5       73.21       71.43      4.03 o 
  -4   4   5       25.43       25.28      3.28 o 
  -3   4   5       30.68       30.76      1.59 o 
  -2   4   5        0.00       -0.50      0.34 o 
  -1   4   5      144.95       56.20     73.74 o 
   0   4   5        0.01        0.21      0.23 o 
   1   4   5       56.17       50.64      2.08 o 
   2   4   5      213.34      215.19      4.14 o 
   3   4   5      110.05      110.78      2.77 o 
   4   4   5        9.65        7.58      0.66 o 
   5   4   5       31.94       30.11      2.69 o 
   6   4   5       16.75       13.62      2.28 o 
   7   4   5      104.37      103.79      6.42 o 
   8   4   5        6.76        8.00      2.03 o 
  -6   5   5       33.30       31.63      3.91 o 
  -5   5   5        0.03        0.41      0.78 o 
  -4   5   5      107.56       96.82      2.78 o 
  -3   5   5       64.69       63.98      2.23 o 
  -2   5   5        7.71        7.93      1.12 o 
  -1   5   5       10.31       13.58      1.71 o 
   0   5   5        6.82        9.94      1.49 o 
   1   5   5      319.68      316.22      6.64 o 
   2   5   5        0.13       -0.40      0.64 o 
   3   5   5        5.16        6.71      1.24 o 
   4   5   5       73.78       72.64      2.23 o 
   5   5   5        3.68        3.49      0.46 o 
   6   5   5       19.12       20.08      2.64 o 
   7   5   5       80.85       79.71      5.62 o 
   8   5   5       11.98       10.93      2.28 o 
  -6   6   5        0.20        0.91      0.98 o 
  -5   6   5        2.92        2.75      1.31 o 
  -4   6   5       50.70       46.29      4.54 o 
  -3   6   5        1.74        0.99      0.56 o 
  -2   6   5        0.34        0.06      0.49 o 
  -1   6   5        1.56        1.26      0.48 o 
   0   6   5        1.80        0.25      0.45 o 
   1   6   5       93.94       95.81      2.85 o 
   2   6   5        9.92        7.51      0.79 o 
   3   6   5       11.58        9.89      1.03 o 
   4   6   5        1.81        0.85      0.39 o 
   5   6   5      118.29      107.65      2.12 o 
   6   6   5        0.18       -0.44      0.70 o 
   7   6   5       23.53       23.31      3.11 o 
   8   6   5        0.56        0.45      1.14 o 
  -4   7   5       46.31       53.91      5.28 o 
  -3   7   5       55.41       60.58      5.22 o 
  -2   7   5      297.75      267.64     10.87 o 
  -1   7   5       15.30       18.65      1.61 o 
   0   7   5        9.01        7.41      1.08 o 
   1   7   5       17.40       16.09      1.51 o 
   2   7   5       19.88       20.54      1.69 o 
   3   7   5       12.67       14.11      1.67 o 
   4   7   5       46.49       45.75      2.26 o 
   5   7   5       20.34       20.98      1.29 o 
   6   7   5        9.02        8.19      1.85 o 
   7   7   5       52.56       45.00      4.41 o 
   8   7   5       47.02       47.40      4.75 o 
  -3   8   5        1.66        0.48      1.08 o 
  -2   8   5        2.43        0.92      1.02 o 
  -1   8   5       36.78       38.17      4.02 o 
   0   8   5       39.78       41.14      3.93 o 
   1   8   5       17.94       15.50      2.30 o 
   2   8   5        1.94        2.70      0.77 o 
   3   8   5      181.07      180.95      5.52 o 
   4   8   5        5.09        5.25      2.22 o 
   5   8   5        7.61        7.54      0.93 o 
   6   8   5       14.31       14.55      2.61 o 
   7   8   5      119.21      109.13      7.27 o 
  -2   9   5        1.43       -2.60      1.74 o 
  -1   9   5       17.81       22.85      3.43 o 
   0   9   5      103.81      100.91      6.74 o 
   1   9   5        5.80        8.92      1.99 o 
   2   9   5        4.26        5.63      1.09 o 
   3   9   5       44.97       44.93      2.85 o 
   4   9   5        0.00        0.37      0.47 o 
   5   9   5        0.81        1.30      1.03 o 
   6   9   5        6.68        9.47      2.25 o 
   7   9   5       17.79       17.61      3.12 o 
   0  10   5        0.09        0.16      0.98 o 
   1  10   5        2.14        2.67      1.31 o 
   2  10   5      228.12      230.59     10.34 o 
   3  10   5       37.50       41.41      2.95 o 
   4  10   5        3.53        3.44      0.99 o 
   5  10   5        0.81        2.21      1.45 o 
   6  10   5        4.25        3.17      1.54 o 
   3  11   5        1.42        2.06      1.29 o 
  -5  -6   6        0.07        0.41      2.72 o 
  -4  -6   6        5.46        4.55      1.96 o 
  -3  -6   6        0.43        0.52      0.74 o 
  -2  -6   6        7.47        7.09      2.41 o 
  -1  -6   6        2.20        1.83      0.91 o 
  -6  -5   6       78.64       83.79      6.75 o 
  -5  -5   6        4.49        4.11      1.14 o 
  -4  -5   6        7.69       11.18      2.59 o 
  -3  -5   6        9.57        9.91      3.26 o 
  -2  -5   6        0.31       -1.30      0.87 o 
  -1  -5   6        3.63        5.22      1.29 o 
   0  -5   6       44.20       48.20      3.75 o 
   1  -5   6        0.06        2.36      1.50 o 
  -7  -4   6       65.43       65.69      6.28 o 
  -6  -4   6       56.32       56.99      3.37 o 
  -5  -4   6       90.60       92.53      4.26 o 
  -4  -4   6      329.98      338.79      8.84 o 
  -3  -4   6       30.32       32.23      3.84 o 
  -2  -4   6       20.12       21.30      2.23 o 
  -1  -4   6        4.28        4.49      1.16 o 
   0  -4   6        0.65        2.12      1.31 o 
   1  -4   6        7.76       10.05      1.52 o 
   2  -4   6        5.34        4.19      1.72 o 
   3  -4   6        0.06        1.72      1.38 o 
  -8  -3   6        0.05       -2.56      1.87 o 
  -7  -3   6       22.27       25.53      3.90 o 
  -6  -3   6        3.26        1.69      0.74 o 
  -5  -3   6       18.47       19.46      1.80 o 
  -4  -3   6      201.36      207.74      8.62 o 
  -3  -3   6       35.23       33.76      3.80 o 
  -2  -3   6      277.62      280.63     11.01 o 
  -1  -3   6       47.31       46.74      2.99 o 
   0  -3   6      158.97      144.32     10.61 o 
   1  -3   6       22.50       27.38      2.21 o 
   2  -3   6       29.29       22.12      1.97 o 
   3  -3   6        1.90        3.15      1.60 o 
   4  -3   6        1.47        0.28      0.99 o 
  -8  -2   6        2.92        5.36      2.31 o 
  -7  -2   6       33.60       34.65      2.34 o 
  -6  -2   6        3.08        3.69      0.87 o 
  -5  -2   6      102.28       97.62      5.79 o 
  -4  -2   6       91.17       93.03      4.19 o 
  -3  -2   6      168.03      162.28      8.01 o 
  -2  -2   6       51.67       49.06      4.22 o 
  -1  -2   6      321.32      307.61      7.95 o 
   0  -2   6       76.66       78.63      2.85 o 
   1  -2   6        5.55        5.14      0.78 o 
   2  -2   6        1.13       -0.58      0.66 o 
   3  -2   6       33.62       36.56      2.37 o 
   4  -2   6        0.16       -0.25      0.68 o 
   5  -2   6       15.54       14.38      2.78 o 
  -8  -1   6        4.59        2.14      1.68 o 
  -7  -1   6        9.42       11.21      1.30 o 
  -6  -1   6       11.58       11.91      1.40 o 
  -5  -1   6       90.28       86.81      3.10 o 
  -4  -1   6       71.97       70.83      2.65 o 
  -3  -1   6       15.48       13.17      1.15 o 
  -2  -1   6        0.22        0.25      1.18 o 
  -1  -1   6        6.28        7.93      0.88 o 
   0  -1   6      198.25      193.46      4.62 o 
   1  -1   6       33.28       28.33      1.40 o 
   2  -1   6        1.59        1.33      0.52 o 
   3  -1   6        5.41        2.96      0.62 o 
   4  -1   6       22.55       15.21      1.49 o 
   5  -1   6        0.52        0.85      1.05 o 
   6  -1   6        3.59       -0.08      1.06 o 
  -8   0   6        5.69        4.71      2.07 o 
  -7   0   6       57.87       60.57      5.17 o 
  -6   0   6       68.99       68.33      5.08 o 
  -5   0   6       72.47       75.68      3.30 o 
  -4   0   6        0.85        0.27      0.26 o 
  -3   0   6      207.64      213.07      3.84 o 
  -2   0   6       22.60       21.15      1.41 o 
  -1   0   6       14.15       12.86      0.94 o 
   0   0   6       33.98       32.34      1.33 o 
   1   0   6       78.41       84.19      2.64 o 
   2   0   6       78.01       78.36      2.26 o 
   3   0   6        0.62        1.02      0.46 o 
   4   0   6        6.69        6.44      0.84 o 
   5   0   6       41.60       45.92      4.12 o 
   6   0   6        4.74        4.54      1.48 o 
  -8   1   6       23.80       20.14      3.03 o 
  -7   1   6       39.51       43.65      4.26 o 
  -6   1   6       18.12       17.35      2.67 o 
  -5   1   6       77.79       78.07      5.27 o 
  -4   1   6        6.38        5.09      1.68 o 
  -3   1   6       13.55       15.79      1.54 o 
  -2   1   6        0.79        0.83      0.67 o 
  -1   1   6      262.57      278.63      5.43 o 
   0   1   6       39.55       36.15      1.29 o 
   1   1   6       19.77       21.99      1.48 o 
   2   1   6      130.50      128.64      3.76 o 
   3   1   6       44.97       51.71      1.50 o 
   4   1   6       19.72       19.98      1.06 o 
   5   1   6        1.74        1.64      0.71 o 
   6   1   6       53.83       44.93      3.05 o 
   7   1   6       50.97       59.52      5.61 o 
  -8   2   6       31.87       31.48      3.79 o 
  -7   2   6       31.21       26.28      3.10 o 
  -6   2   6      108.07      111.34      6.20 o 
  -5   2   6      332.21      327.44      6.68 o 
  -4   2   6       34.75       31.61      1.90 o 
  -3   2   6        0.48       -0.24      0.64 o 
  -2   2   6        0.77        0.01      0.59 o 
  -1   2   6       10.89       10.34      1.70 o 
   0   2   6        0.29        1.17      0.33 o 
   1   2   6       60.91       66.35      1.57 o 
   2   2   6       56.47       55.61      2.06 o 
   3   2   6        6.82        5.48      0.64 o 
   4   2   6       31.93       33.07      1.46 o 
   5   2   6       14.95       13.83      1.41 o 
   6   2   6        5.87        5.61      1.83 o 
   7   2   6       12.61       10.40      2.46 o 
  -7   3   6        0.59        2.30      1.35 o 
  -6   3   6       14.13       13.11      2.03 o 
  -5   3   6      267.41      267.36      5.94 o 
  -4   3   6       21.74       20.47      1.11 o 
  -3   3   6     1208.19     1140.28     45.32 o 
  -2   3   6       77.70       83.68      4.75 o 
  -1   3   6      338.29      358.81     11.03 o 
   0   3   6      168.53      166.16      3.62 o 
   1   3   6      698.71      739.31      9.37 o 
   2   3   6        2.84        1.91      0.32 o 
   3   3   6       33.04       36.89      1.44 o 
   4   3   6        3.77        2.49      0.54 o 
   5   3   6       29.96       30.20      1.88 o 
   6   3   6       12.67       17.58      2.59 o 
   7   3   6        7.15        8.23      2.04 o 
   8   3   6       36.90       46.40      4.96 o 
  -7   4   6        0.28        1.60      1.20 o 
  -6   4   6       59.80       59.83      5.24 o 
  -5   4   6        1.16        1.50      0.66 o 
  -4   4   6      386.80      382.14      8.71 o 
  -3   4   6       83.81       83.81      2.65 o 
  -2   4   6       86.39       88.30      2.62 o 
  -1   4   6       15.42       11.70      1.17 o 
   0   4   6        3.62        2.62      0.59 o 
   1   4   6        5.14        6.96      0.80 o 
   2   4   6       34.74       37.67      1.92 o 
   3   4   6      108.13      110.83      3.04 o 
   4   4   6        3.41        2.87      0.53 o 
   5   4   6       11.53        9.86      1.52 o 
   6   4   6      109.60      110.05      6.29 o 
   7   4   6        5.35        7.60      1.86 o 
   8   4   6       26.21       37.30      4.28 o 
  -6   5   6        3.07        3.88      1.73 o 
  -5   5   6        0.83        0.16      0.84 o 
  -4   5   6       10.34        8.26      1.00 o 
  -3   5   6       70.37       65.60      2.59 o 
  -2   5   6       84.45       78.94      4.56 o 
  -1   5   6      367.62      373.92     11.26 o 
   0   5   6      155.23      160.25      3.57 o 
   1   5   6       13.80       16.19      1.08 o 
   2   5   6      134.08      130.45      3.35 o 
   3   5   6      104.00      105.13      3.70 o 
   4   5   6        3.18        2.90      0.59 o 
   5   5   6       10.01        8.73      0.92 o 
   6   5   6        0.38       -0.94      0.93 o 
   7   5   6       14.05       13.41      2.40 o 
   8   5   6        2.28       -0.95      1.17 o 
  -5   6   6        6.40       11.48      2.47 o 
  -4   6   6       23.40       24.94      3.41 o 
  -3   6   6       48.71       48.15      2.68 o 
  -2   6   6        6.89        8.45      1.21 o 
  -1   6   6        2.54        2.30      0.56 o 
   0   6   6       10.81        9.98      1.45 o 
   1   6   6        9.79        7.84      1.14 o 
   2   6   6        5.57        4.62      1.06 o 
   3   6   6        0.40       10.74      1.65 o 
   4   6   6       75.84       75.23      4.72 o 
   5   6   6       57.69       57.87      1.74 o 
   6   6   6        0.47        5.57      1.49 o 
   7   6   6        3.73        3.97      1.43 o 
   8   6   6       11.43       14.81      2.71 o 
  -4   7   6       24.19       29.46      3.79 o 
  -3   7   6        3.87        3.59      1.39 o 
  -2   7   6      100.90      100.87      5.25 o 
  -1   7   6       87.44       84.79      3.67 o 
   0   7   6       14.39       14.03      2.11 o 
   1   7   6        0.65        0.17      0.40 o 
   2   7   6       25.27       27.37      1.93 o 
   3   7   6      151.23      156.84      4.74 o 
   4   7   6        1.43        0.76      0.45 o 
   5   7   6        6.62        4.29      0.69 o 
   6   7   6       53.96       49.17      4.40 o 
   7   7   6        0.23       -0.71      0.90 o 
   8   7   6        4.18        4.87      1.76 o 
  -3   8   6        7.47        6.71      1.94 o 
  -2   8   6       36.33       34.37      4.02 o 
  -1   8   6        2.65        3.31      1.60 o 
   0   8   6        0.01        0.01      0.79 o 
   1   8   6        5.08        4.69      0.97 o 
   2   8   6        2.50        1.90      1.01 o 
   3   8   6       35.97       33.69      2.25 o 
   4   8   6        0.10       -0.45      0.40 o 
   5   8   6        5.40        3.88      1.38 o 
   6   8   6        2.63        1.58      1.11 o 
   7   8   6       91.80       93.72      6.67 o 
  -2   9   6       32.72       29.77      4.03 o 
  -1   9   6       46.70       44.60      4.69 o 
   0   9   6      199.08      180.54      9.24 o 
   1   9   6        1.75       -0.62      0.93 o 
   2   9   6        6.36        4.95      1.22 o 
   3   9   6        1.00        2.75      0.78 o 
   4   9   6        6.00        5.57      0.98 o 
   5   9   6       14.66       13.88      2.50 o 
   6   9   6        9.25        8.02      2.09 o 
   7   9   6       17.28       16.17      3.04 o 
   0  10   6        1.93        3.01      1.46 o 
   1  10   6       55.33       55.17      5.09 o 
   2  10   6       37.10       37.13      4.22 o 
   3  10   6        2.45        1.22      0.77 o 
   4  10   6        0.26        1.35      1.27 o 
   5  10   6       77.55       86.32      6.70 o 
   6  10   6        3.10        1.74      1.11 o 
   3  11   6        0.32        0.70      0.68 o 
  -5  -5   7       15.29       21.86      3.74 o 
  -4  -5   7        7.75        7.21      2.44 o 
  -3  -5   7       39.47       38.69      4.69 o 
  -2  -5   7        1.39        3.32      1.28 o 
  -1  -5   7        9.19       12.65      1.93 o 
   0  -5   7        4.39        4.80      1.66 o 
  -6  -4   7        1.84        1.66      1.66 o 
  -5  -4   7        6.34        5.52      1.24 o 
  -4  -4   7        8.92        9.36      1.74 o 
  -3  -4   7        1.13        2.35      1.56 o 
  -2  -4   7        7.79       10.02      2.49 o 
  -1  -4   7       15.49       13.96      1.90 o 
   0  -4   7        7.92        6.31      1.32 o 
   1  -4   7        1.03        1.17      1.95 o 
  -7  -3   7       25.24       20.84      3.88 o 
  -6  -3   7        0.26        0.52      1.44 o 
  -5  -3   7        2.56        4.67      1.01 o 
  -4  -3   7       77.51       74.43      4.80 o 
  -3  -3   7        0.79        2.87      1.68 o 
  -2  -3   7        0.02       -0.31      0.98 o 
  -1  -3   7       23.67       19.86      2.82 o 
   0  -3   7        0.29       -0.43      0.90 o 
   1  -3   7        3.36        2.02      0.95 o 
   2  -3   7       51.70       56.14      3.32 o 
   3  -3   7        0.00       -0.55      0.86 o 
  -7  -2   7       16.86       11.52      2.86 o 
  -6  -2   7       27.16       21.11      3.50 o 
  -5  -2   7      114.04      109.48      3.95 o 
  -4  -2   7      107.78      111.81      4.02 o 
  -3  -2   7       90.56       86.77      6.15 o 
  -2  -2   7      489.78      489.41     15.90 o 
  -1  -2   7       21.28       18.59      1.78 o 
   0  -2   7        1.73        2.32      0.94 o 
   1  -2   7        2.16        2.55      0.83 o 
   2  -2   7        4.58        5.44      1.09 o 
   3  -2   7       14.31       15.09      1.63 o 
   4  -2   7        5.22        5.52      2.03 o 
  -8  -1   7        0.71        3.45      2.08 o 
  -7  -1   7       65.01       71.29      6.23 o 
  -6  -1   7        0.03        2.05      1.45 o 
  -5  -1   7       31.96       30.97      1.71 o 
  -4  -1   7        3.69        2.97      1.14 o 
  -3  -1   7       32.66       34.12      1.89 o 
  -2  -1   7      515.23      507.14     16.25 o 
  -1  -1   7        6.43        2.65      5.58 o 
   0  -1   7      542.11      540.70     15.79 o 
   1  -1   7      103.89      103.56      3.32 o 
   2  -1   7      176.78      173.28      5.67 o 
   3  -1   7        4.31        6.26      1.11 o 
   4  -1   7       19.36       15.69      3.41 o 
   5  -1   7        2.63        1.57      1.33 o 
  -8   0   7       40.46       44.45      4.93 o 
  -7   0   7        0.25        2.21      1.61 o 
  -6   0   7        4.16        4.95      1.93 o 
  -5   0   7      132.66      117.88      3.10 o 
  -4   0   7        2.51        1.76      0.29 o 
  -3   0   7      250.37      194.36      9.17 o 
  -2   0   7       80.97       77.82      2.71 o 
  -1   0   7      316.62      320.84      6.53 o 
   0   0   7      216.57      206.02      5.16 o 
   1   0   7      290.02      285.48     10.09 o 
   2   0   7       13.09       15.10      1.25 o 
   3   0   7       13.95       15.58      2.99 o 
   4   0   7       19.39       18.70      1.79 o 
   5   0   7       26.61       24.76      3.29 o 
   6   0   7        0.28       -0.21      0.91 o 
  -8   1   7        7.30        8.97      2.64 o 
  -7   1   7       12.96       13.14      2.70 o 
  -6   1   7        0.03        0.36      1.17 o 
  -5   1   7       21.07       20.64      2.94 o 
  -4   1   7       12.00       12.10      2.28 o 
  -3   1   7       54.08       51.95      4.37 o 
  -2   1   7       63.96       52.65      4.15 o 
  -1   1   7        1.93        2.05      0.81 o 
   0   1   7        0.25        0.73      0.39 o 
   1   1   7       17.42        5.67      9.68 o 
   2   1   7      284.51      283.76      8.72 o 
   3   1   7       39.44       37.81      3.24 o 
   4   1   7        0.01        0.03      0.57 o 
   5   1   7        0.21       -0.55      0.80 o 
   6   1   7       35.45       38.60      3.88 o 
  -7   2   7        1.44       -0.55      1.30 o 
  -6   2   7       12.36        9.91      2.11 o 
  -5   2   7       65.05       66.18      4.92 o 
  -4   2   7       93.62       79.06      5.23 o 
  -3   2   7      107.15      104.94      5.89 o 
  -2   2   7        5.58        1.23      1.12 o 
  -1   2   7      240.90      237.26      8.95 o 
   0   2   7        5.06        4.59      0.51 o 
   1   2   7        2.31        3.45      0.46 o 
   2   2   7        7.88        5.88      0.75 o 
   3   2   7       62.81       63.28      2.07 o 
   4   2   7       15.53       15.05      1.25 o 
   5   2   7        0.80       -1.21      1.14 o 
   6   2   7        3.24        3.62      1.57 o 
   7   2   7        8.89       11.57      2.74 o 
  -7   3   7        0.98        2.06      1.21 o 
  -6   3   7       17.67       18.36      2.61 o 
  -5   3   7       21.85       23.71      2.87 o 
  -4   3   7       58.75       54.51      4.15 o 
  -3   3   7       88.78       95.66      5.43 o 
  -2   3   7        8.98        6.68      1.53 o 
  -1   3   7       10.03       11.92      1.78 o 
   0   3   7        7.64       10.26      0.73 o 
   1   3   7      316.71      322.81      4.63 o 
   2   3   7       53.85       50.36      2.22 o 
   3   3   7        7.48        8.03      0.75 o 
   4   3   7       52.12       49.36      2.76 o 
   5   3   7       35.38       39.60      2.37 o 
   6   3   7        9.48       13.24      2.52 o 
   7   3   7        0.11        0.95      1.12 o 
  -7   4   7        8.87        6.39      2.01 o 
  -6   4   7       36.12       40.88      2.74 o 
  -5   4   7       38.06       32.64      3.14 o 
  -4   4   7      158.26      154.05      6.95 o 
  -3   4   7      248.81      232.33      9.81 o 
  -2   4   7       47.02       46.28      3.54 o 
  -1   4   7        7.39        6.95      0.74 o 
   0   4   7       22.72       22.02      1.20 o 
   1   4   7        4.60        6.61      0.78 o 
   2   4   7        0.31        0.01      0.34 o 
   3   4   7        5.30        4.85      0.57 o 
   4   4   7       17.45       17.23      1.22 o 
   5   4   7        0.50        1.42      0.51 o 
   6   4   7       16.40       16.91      2.54 o 
   7   4   7        4.32        4.86      1.66 o 
  -6   5   7        0.98        2.04      1.16 o 
  -5   5   7        0.07       -0.92      0.77 o 
  -4   5   7        0.57        0.08      0.65 o 
  -3   5   7      333.36      322.98      6.41 o 
  -2   5   7       57.86       61.81      2.29 o 
  -1   5   7      966.00      967.39     15.07 o 
   0   5   7       91.27       92.24      3.00 o 
   1   5   7      132.58      139.00      4.00 o 
   2   5   7       58.69       65.06      2.97 o 
   3   5   7      254.64      255.12      4.48 o 
   4   5   7        1.47        1.26      0.51 o 
   5   5   7       16.66       16.32      1.89 o 
   6   5   7        0.27        1.21      0.89 o 
   7   5   7       17.52       19.29      2.83 o 
  -5   6   7        5.09       12.08      2.58 o 
  -4   6   7       94.11      104.39      4.18 o 
  -3   6   7        0.32       -0.40      1.85 o 
  -2   6   7      258.84      252.52      8.94 o 
  -1   6   7      172.69      171.36      4.72 o 
   0   6   7        6.27        5.57      1.27 o 
   1   6   7       43.53       42.81      2.27 o 
   2   6   7       43.02       40.26      2.30 o 
   3   6   7        6.56        8.23      1.49 o 
   4   6   7       38.68       43.40      2.31 o 
   5   6   7       41.42       36.96      3.46 o 
   6   6   7        3.02        0.98      0.98 o 
   7   6   7        7.11        8.19      2.02 o 
  -4   7   7        0.07        0.42      1.07 o 
  -3   7   7        4.05        5.52      1.22 o 
  -2   7   7        1.04        1.05      0.65 o 
  -1   7   7       80.43       78.65      3.64 o 
   0   7   7       80.86       84.48      2.94 o 
   1   7   7      365.62      381.00     11.52 o 
   2   7   7       48.86       45.11      3.50 o 
   3   7   7       20.03       18.78      2.38 o 
   4   7   7        3.74        3.61      1.15 o 
   5   7   7       50.61       48.96      2.34 o 
   6   7   7        4.29        6.78      1.70 o 
   7   7   7        3.23        6.94      1.84 o 
  -3   8   7       12.28       14.04      2.74 o 
  -2   8   7       10.87       10.31      2.38 o 
  -1   8   7        9.52        6.58      1.90 o 
   0   8   7        0.02       -0.39      1.41 o 
   1   8   7        8.57        8.46      1.23 o 
   2   8   7       17.68       16.36      1.83 o 
   3   8   7       13.66       16.08      1.60 o 
   4   8   7        3.26        5.63      1.82 o 
   5   8   7       16.63       12.62      2.25 o 
   6   8   7        9.64       11.42      2.30 o 
   7   8   7       35.75       38.81      4.33 o 
  -2   9   7        7.96        7.88      2.11 o 
  -1   9   7       10.54        9.21      2.26 o 
   0   9   7       64.57       63.85      5.36 o 
   1   9   7       60.18       61.58      6.11 o 
   2   9   7        4.94        4.08      0.97 o 
   3   9   7        1.87        1.04      0.63 o 
   4   9   7       33.19       29.53      2.22 o 
   5   9   7       52.35       51.53      4.76 o 
   6   9   7        1.43        0.36      0.94 o 
   0  10   7       16.53       15.52      2.84 o 
   1  10   7        0.77        0.23      0.41 o 
   2  10   7        0.27       -0.35      0.73 o 
   3  10   7        7.32        7.76      2.11 o 
   4  10   7        4.85        5.15      1.76 o 
   5  10   7       22.05       22.07      3.28 o 
  -4  -4   8        0.87        0.93      1.65 o 
  -3  -4   8        1.08        2.46      1.71 o 
  -2  -4   8       61.77       73.47      6.24 o 
  -1  -4   8        0.96        2.99      1.73 o 
   0  -4   8       32.69       37.27      4.19 o 
  -5  -3   8        0.38        0.70      1.64 o 
  -4  -3   8        2.60        0.62      1.40 o 
  -3  -3   8       17.15       17.64      3.23 o 
  -2  -3   8        8.44        9.57      2.37 o 
  -1  -3   8       48.49       56.24      5.09 o 
   0  -3   8        0.11       -1.27      0.88 o 
   1  -3   8        2.69        3.18      1.15 o 
   2  -3   8        1.46        3.68      1.80 o 
  -6  -2   8        5.03        5.51      2.39 o 
  -5  -2   8       11.55        7.06      2.49 o 
  -4  -2   8        0.02        1.58      1.59 o 
  -3  -2   8        4.02        5.29      2.04 o 
  -2  -2   8        5.87        7.68      2.12 o 
  -1  -2   8       15.13       19.01      2.99 o 
   0  -2   8        3.63        5.97      1.83 o 
   1  -2   8       49.21       50.56      3.33 o 
   2  -2   8        3.82        1.94      0.85 o 
   3  -2   8        0.28       -2.01      1.34 o 
  -7  -1   8        0.91        0.69      1.59 o 
  -6  -1   8       18.42       19.56      3.48 o 
  -5  -1   8        9.10       11.18      2.66 o 
  -4  -1   8       18.24       15.47      2.93 o 
  -3  -1   8        5.11        3.99      0.95 o 
  -2  -1   8       32.33       26.55      1.86 o 
  -1  -1   8       10.22       11.34      2.35 o 
   0  -1   8       12.78       12.14      1.64 o 
   1  -1   8       21.63       20.31      2.73 o 
   2  -1   8        1.89        1.15      0.99 o 
   3  -1   8        0.08       -0.64      1.01 o 
   4  -1   8       43.14       41.65      4.72 o 
  -7   0   8        0.09       -0.24      1.76 o 
  -6   0   8        0.51        1.49      1.67 o 
  -5   0   8        8.02        7.79      2.22 o 
  -4   0   8       70.07       58.45      5.18 o 
  -3   0   8      128.71      103.17      6.66 o 
  -2   0   8       96.34       96.22      2.83 o 
  -1   0   8       46.35       48.22      2.22 o 
   0   0   8      370.34      375.43     12.84 o 
   1   0   8       25.26       22.06      1.76 o 
   2   0   8       13.26       11.38      2.07 o 
   3   0   8        2.47        3.37      1.29 o 
   4   0   8        8.13        9.37      1.42 o 
   5   0   8        6.45        6.77      2.03 o 
  -7   1   8       12.26        9.87      2.55 o 
  -6   1   8        0.78        1.18      1.53 o 
  -5   1   8       90.61       92.62      6.53 o 
  -4   1   8        1.01        3.10      1.50 o 
  -3   1   8       11.05        6.31      1.94 o 
  -2   1   8       46.51       39.92      3.93 o 
  -1   1   8       13.05       13.28      0.94 o 
   0   1   8      665.77      672.76     11.49 o 
   1   1   8       15.09        8.84      1.89 o 
   2   1   8      488.11      489.07      9.86 o 
   3   1   8      114.51      124.68      6.48 o 
   4   1   8       88.61       84.37      5.30 o 
   5   1   8        0.00        0.65      0.79 o 
  -7   2   8        3.05        1.96      1.65 o 
  -6   2   8       65.35       62.03      5.21 o 
  -5   2   8        3.19        1.96      1.50 o 
  -4   2   8       14.63       12.39      2.34 o 
  -3   2   8      283.21      266.00     10.56 o 
  -2   2   8        8.55        8.16      1.89 o 
  -1   2   8      328.83      299.61     10.97 o 
   0   2   8        6.96        6.26      0.94 o 
   1   2   8      226.17      219.09      5.47 o 
   2   2   8      362.91      377.57     12.34 o 
   3   2   8      121.89      120.33      4.40 o 
   4   2   8        0.10        0.77      0.65 o 
   5   2   8       28.36       30.42      2.44 o 
   6   2   8       21.25       19.05      3.15 o 
  -6   3   8       17.05       24.30      3.18 o 
  -5   3   8        4.30        3.54      1.42 o 
  -4   3   8       13.30       14.99      2.42 o 
  -3   3   8       50.72       48.61      4.12 o 
  -2   3   8       12.43        9.54      1.97 o 
  -1   3   8        2.73        1.93      1.10 o 
   0   3   8       39.32       39.10      3.54 o 
   1   3   8       50.48       48.51      1.75 o 
   2   3   8        4.67        4.35      0.91 o 
   3   3   8        9.87        8.55      0.95 o 
   4   3   8      304.59      303.43      7.70 o 
   5   3   8       23.29       19.43      2.75 o 
   6   3   8        1.71        2.13      1.26 o 
   7   3   8        7.35        7.00      2.02 o 
  -6   4   8        6.94        9.76      1.99 o 
  -5   4   8        3.73        5.86      1.69 o 
  -4   4   8       19.46       21.29      2.74 o 
  -3   4   8       53.10       50.92      4.10 o 
  -2   4   8       93.87       82.23      5.18 o 
  -1   4   8      106.27      116.35      6.18 o 
   0   4   8       14.47       10.11      1.50 o 
   1   4   8      111.60      113.22      3.45 o 
   2   4   8        2.66        3.38      0.72 o 
   3   4   8       29.05       28.58      1.42 o 
   4   4   8        0.56        1.88      0.57 o 
   5   4   8       35.26       35.22      3.46 o 
   6   4   8        0.34        0.28      0.94 o 
   7   4   8        0.38        1.71      1.51 o 
  -6   5   8       12.01       10.31      2.34 o 
  -5   5   8        0.02       -0.38      0.77 o 
  -4   5   8        4.44        6.36      1.51 o 
  -3   5   8        4.40        2.76      1.10 o 
  -2   5   8      115.94      101.01      1.87 o 
  -1   5   8       48.30       47.74      1.74 o 
   0   5   8        7.12        5.35      1.19 o 
   1   5   8        3.00        2.64      0.58 o 
   2   5   8       26.37       28.44      1.85 o 
   3   5   8      190.27      188.08      3.86 o 
   4   5   8       16.93       19.35      1.49 o 
   5   5   8        1.40        0.87      0.80 o 
   6   5   8       25.97       21.52      2.93 o 
   7   5   8       29.64       27.70      3.65 o 
  -5   6   8        7.37        6.09      2.08 o 
  -4   6   8       34.43       37.11      2.62 o 
  -3   6   8       32.08       30.94      3.03 o 
  -2   6   8      153.93      154.94      4.23 o 
  -1   6   8      119.86      123.72      6.76 o 
   0   6   8       40.16       37.93      2.09 o 
   1   6   8       14.40       13.67      1.27 o 
   2   6   8       46.89       45.36      2.48 o 
   3   6   8        0.28        0.27      0.39 o 
   4   6   8        0.03       -0.62      0.43 o 
   5   6   8        0.24       -0.92      0.82 o 
   6   6   8        1.90        0.39      0.87 o 
   7   6   8        0.08        1.26      1.26 o 
  -4   7   8        0.01       -1.27      1.17 o 
  -3   7   8        0.85        1.14      0.75 o 
  -2   7   8        1.70        0.85      0.63 o 
  -1   7   8      265.91      265.12      6.49 o 
   0   7   8       57.50       64.94      7.19 o 
   1   7   8      502.22      524.19     10.44 o 
   2   7   8       36.20       33.54      2.89 o 
   3   7   8       42.79       38.40      3.31 o 
   4   7   8       15.45       11.91      1.92 o 
   5   7   8       74.55       66.00      4.86 o 
   6   7   8        0.34        0.46      0.77 o 
   7   7   8        4.72        4.97      1.76 o 
  -3   8   8        8.79       11.55      2.53 o 
  -2   8   8       75.27       81.02      6.44 o 
  -1   8   8        0.69       -0.28      0.64 o 
   0   8   8       95.99      101.17      4.22 o 
   1   8   8      158.70      165.04      7.81 o 
   2   8   8        2.05        1.66      0.63 o 
   3   8   8       29.25       34.01      2.31 o 
   4   8   8       37.06       40.76      2.48 o 
   5   8   8        5.22        3.62      1.43 o 
   6   8   8       19.62       23.06      3.04 o 
   7   8   8       15.37       14.97      2.84 o 
  -1   9   8        6.56        7.07      1.95 o 
   0   9   8        9.68        8.76      1.38 o 
   1   9   8       58.06       58.47      3.36 o 
   2   9   8       26.63       30.73      2.38 o 
   3   9   8      233.11      240.18      8.55 o 
   4   9   8        8.56        5.58      1.05 o 
   5   9   8        7.59        7.58      2.04 o 
   6   9   8        3.70        1.93      1.10 o 
   0  10   8        3.70        0.82      2.40 o 
   1  10   8        0.71        0.26      0.52 o 
   2  10   8        2.91        0.78      0.69 o 
   3  10   8       34.60       30.89      6.81 o 
   4  10   8        4.49        5.81      1.74 o 
   5  10   8       38.92       39.96      4.33 o 
  -3  -3   9        1.61        0.17      1.70 o 
  -2  -3   9       60.57       65.37      6.03 o 
  -1  -3   9        0.01        2.19      1.79 o 
   0  -3   9       16.81       14.55      2.81 o 
  -5  -2   9        6.16        2.06      1.94 o 
  -4  -2   9        1.12        1.56      1.64 o 
  -3  -2   9       42.66       51.66      5.35 o 
  -2  -2   9        3.50        2.19      1.70 o 
  -1  -2   9        0.48        1.06      1.52 o 
   0  -2   9      109.83      119.86      7.45 o 
   1  -2   9        1.02        1.33      1.18 o 
   2  -2   9       47.77       55.33      4.73 o 
  -6  -1   9        6.37        2.39      1.85 o 
  -5  -1   9        0.90        3.02      1.97 o 
  -4  -1   9       10.65        8.71      2.51 o 
  -3  -1   9        0.27        2.25      1.51 o 
  -2  -1   9        2.93        2.36      1.70 o 
  -1  -1   9        9.08        9.18      2.26 o 
   0  -1   9       11.61       12.83      2.46 o 
   1  -1   9       29.95       32.15      3.68 o 
   2  -1   9        8.03        9.64      2.10 o 
   3  -1   9        0.00        0.75      0.96 o 
  -6   0   9        5.54        4.79      2.29 o 
  -5   0   9       19.75       16.50      3.25 o 
  -4   0   9       10.19       12.05      2.58 o 
  -3   0   9       15.01       14.62      2.87 o 
  -2   0   9        0.77       -0.05      1.26 o 
  -1   0   9        0.18       -0.51      1.13 o 
   0   0   9        9.67       12.67      2.38 o 
   1   0   9       34.71       36.70      3.86 o 
   2   0   9        0.64        1.14      1.31 o 
   3   0   9       69.74       83.43      5.59 o 
   4   0   9        0.08       -0.99      0.95 o 
  -6   1   9        2.51        1.86      1.73 o 
  -5   1   9        0.39        1.45      1.54 o 
  -4   1   9       13.36       17.47      3.02 o 
  -3   1   9        0.47        0.46      1.30 o 
  -2   1   9       76.16       72.34      5.60 o 
  -1   1   9       30.60       26.70      3.31 o 
   0   1   9        4.23        2.96      0.67 o 
   1   1   9       11.81       13.92      2.42 o 
   2   1   9       17.70       14.64      2.42 o 
   3   1   9       14.19       16.38      2.54 o 
   4   1   9        6.50        5.72      1.58 o 
   5   1   9        0.97       -1.45      1.10 o 
  -6   2   9       38.05       55.03      5.28 o 
  -5   2   9        1.18        3.19      1.72 o 
  -4   2   9        1.59       -0.06      1.23 o 
  -3   2   9        0.16       -0.55      1.33 o 
  -2   2   9       76.53       58.23      4.88 o 
  -1   2   9      117.77      102.41      6.39 o 
   0   2   9       20.77       21.28      1.73 o 
   1   2   9       24.04       10.47      7.63 o 
   2   2   9      164.75      161.23      5.10 o 
   3   2   9       47.80       53.04      4.43 o 
   4   2   9       38.35       48.37      4.27 o 
   5   2   9        4.85        3.16      1.51 o 
  -6   3   9        3.52        1.65      1.46 o 
  -5   3   9       35.23       35.37      4.04 o 
  -4   3   9        0.82       -0.49      1.13 o 
  -3   3   9       57.05       53.83      4.67 o 
  -2   3   9        1.03        0.90      1.07 o 
  -1   3   9        2.65        3.80      1.45 o 
   0   3   9       72.10       61.07      4.74 o 
   1   3   9        0.12        1.22      0.56 o 
   2   3   9      376.65      377.77     11.83 o 
   3   3   9       46.14       49.68      3.00 o 
   4   3   9      255.48      251.74      7.22 o 
   5   3   9       55.85       56.84      3.45 o 
   6   3   9       20.89       20.48      3.31 o 
  -6   4   9        3.91        1.67      1.34 o 
  -5   4   9        6.91        6.03      1.78 o 
  -4   4   9       66.74       62.60      5.00 o 
  -3   4   9        1.40        1.54      1.13 o 
  -2   4   9       41.45       41.95      3.95 o 
  -1   4   9      286.71      269.86     10.62 o 
   0   4   9       16.83       18.39      2.57 o 
   1   4   9      188.95      176.87      8.30 o 
   2   4   9        7.29        7.31      1.04 o 
   3   4   9       63.37       60.79      3.08 o 
   4   4   9      291.45      296.71      7.83 o 
   5   4   9       25.27       22.13      2.98 o 
   6   4   9        1.06       -0.57      1.25 o 
  -5   5   9        7.31        8.01      1.92 o 
  -4   5   9       16.67       19.61      2.77 o 
  -3   5   9        0.29       -0.99      1.13 o 
  -2   5   9       32.70       30.91      3.32 o 
  -1   5   9       58.33       54.46      4.44 o 
   0   5   9       10.52        9.47      1.54 o 
   1   5   9       11.97       11.83      1.11 o 
   2   5   9       26.32       26.17      1.83 o 
   3   5   9       63.29       61.42      3.05 o 
   4   5   9       15.70       14.76      2.75 o 
   5   5   9        1.00        0.29      1.09 o 
   6   5   9      240.74      239.09     10.48 o 
  -4   6   9        1.73        1.53      1.21 o 
  -3   6   9        3.78        5.21      1.55 o 
  -2   6   9       16.68       17.36      2.56 o 
  -1   6   9       32.10       27.42      3.18 o 
   0   6   9       85.17       80.96      3.57 o 
   1   6   9       65.63       64.66      2.76 o 
   2   6   9       18.88       18.94      1.59 o 
   3   6   9       22.93       24.02      1.95 o 
   4   6   9       16.69       16.36      2.26 o 
   5   6   9       37.87       35.40      3.51 o 
   6   6   9        8.89        7.81      1.95 o 
  -3   7   9        3.20        0.59      1.18 o 
  -2   7   9        0.54       -0.08      0.90 o 
  -1   7   9        0.54       -1.50      1.15 o 
   0   7   9      129.30      127.15      4.13 o 
   1   7   9       22.32       22.92      1.77 o 
   2   7   9        2.72        2.73      0.73 o 
   3   7   9        0.47        1.29      0.72 o 
   4   7   9       25.14       25.80      2.86 o 
   5   7   9       89.56       92.00      5.84 o 
   6   7   9        2.26        5.49      1.78 o 
  -2   8   9       26.70       30.61      2.56 o 
  -1   8   9       18.45       16.10      3.94 o 
   0   8   9       96.32       96.66      3.92 o 
   1   8   9       34.12       32.95      2.90 o 
   2   8   9       30.73       27.45      2.77 o 
   3   8   9        9.97        9.10      1.82 o 
   4   8   9       36.88       46.25      4.01 o 
   5   8   9        0.04        1.31      1.15 o 
   6   8   9        0.14        0.37      0.90 o 
  -1   9   9        2.58        3.32      1.57 o 
   0   9   9        3.70        1.44      1.23 o 
   1   9   9      145.89      145.60      5.38 o 
   2   9   9       31.34       31.67      2.43 o 
   3   9   9      210.00      224.53      6.75 o 
   4   9   9        5.55        6.23      1.59 o 
   5   9   9       12.46       13.81      2.36 o 
   1  10   9        0.47       -1.17      1.25 o 
   2  10   9       20.19       22.76      5.44 o 
   3  10   9       95.62       97.44      4.49 o 
   4  10   9        4.96        4.53      1.50 o 
  -2  -2  10        2.88        2.74      1.85 o 
  -1  -2  10       18.39       19.35      3.42 o 
  -4  -1  10        0.14       -2.72      1.86 o 
  -3  -1  10        9.18        6.96      2.40 o 
  -2  -1  10       10.85       15.83      3.09 o 
  -1  -1  10        1.61        2.72      1.59 o 
   0  -1  10       48.43       67.02      5.68 o 
   1  -1  10        8.62        6.36      2.03 o 
  -5   0  10       28.07       31.34      4.46 o 
  -4   0  10        3.81        3.16      1.93 o 
  -3   0  10        5.15        4.32      1.92 o 
  -2   0  10        1.87        3.67      1.67 o 
  -1   0  10       63.26       77.90      6.19 o 
   0   0  10        8.65        7.62      2.16 o 
   1   0  10        1.78        0.84      1.21 o 
   2   0  10      117.72      140.58      8.01 o 
   3   0  10        0.62       -1.38      1.35 o 
  -5   1  10       11.28       11.62      2.98 o 
  -4   1  10       13.64       11.39      2.92 o 
  -3   1  10        2.29        6.37      2.14 o 
  -2   1  10       14.70       15.82      2.90 o 
  -1   1  10        0.16        3.18      1.42 o 
   0   1  10        1.99        3.67      1.63 o 
   1   1  10        0.19        0.32      1.03 o 
   2   1  10       25.22       27.63      3.51 o 
   3   1  10        9.96       14.07      2.51 o 
   4   1  10       25.00       27.73      3.56 o 
  -5   2  10        0.40       -0.17      1.21 o 
  -4   2  10        9.14        8.80      2.35 o 
  -3   2  10       35.66       39.34      4.43 o 
  -2   2  10        4.62        7.00      2.16 o 
  -1   2  10        8.85       12.28      2.43 o 
   0   2  10        0.02       -0.20      1.01 o 
   1   2  10        0.37        1.45      1.24 o 
   2   2  10       18.61       19.63      2.90 o 
   3   2  10       35.31       39.91      4.11 o 
   4   2  10        0.29        0.49      1.04 o 
  -5   3  10       29.68       36.44      4.36 o 
  -4   3  10        1.91        1.85      1.53 o 
  -3   3  10        1.62        1.52      1.42 o 
  -2   3  10        4.68        6.95      1.86 o 
  -1   3  10        3.30        2.38      1.43 o 
   0   3  10      121.38      123.56      7.29 o 
   1   3  10       46.44       44.82      4.36 o 
   2   3  10        0.23       -0.63      0.99 o 
   3   3  10       10.29       12.88      2.43 o 
   4   3  10        9.63       10.99      2.30 o 
   5   3  10        8.82        7.24      2.03 o 
  -5   4  10       43.66       55.96      5.15 o 
  -4   4  10       55.28       78.46      6.00 o 
  -3   4  10        4.45        5.88      1.86 o 
  -2   4  10        2.70       -0.29      1.04 o 
  -1   4  10        0.40        1.12      1.14 o 
   0   4  10       58.17       44.17      4.28 o 
   1   4  10       90.19       85.80      5.99 o 
   2   4  10        0.40        0.60      0.94 o 
   3   4  10       11.27       11.54      1.47 o 
   4   4  10       61.26       61.85      3.50 o 
   5   4  10       56.17       60.38      3.65 o 
  -5   5  10        0.57        2.07      1.40 o 
  -4   5  10        8.24        4.01      1.59 o 
  -3   5  10       66.29       72.12      5.54 o 
  -2   5  10        0.46       -0.17      1.08 o 
  -1   5  10       21.39       21.65      3.04 o 
   0   5  10        0.02       -2.00      1.33 o 
   1   5  10       22.85       24.73      1.98 o 
   2   5  10       51.66       49.22      2.62 o 
   3   5  10        2.15        0.95      0.60 o 
   4   5  10      131.43      123.10      6.70 o 
   5   5  10       43.16       46.05      4.26 o 
  -4   6  10       29.29       33.58      3.74 o 
  -3   6  10        2.52        2.05      1.41 o 
  -2   6  10       51.80       47.99      4.45 o 
  -1   6  10        3.95        7.30      1.89 o 
   0   6  10       44.53       46.76      4.44 o 
   1   6  10      168.63      175.63      8.92 o 
   2   6  10       11.89       11.26      1.29 o 
   3   6  10       52.92       51.96      6.70 o 
   4   6  10       17.61       18.34      1.83 o 
   5   6  10        9.27        8.74      1.88 o 
   6   6  10      154.45      149.30      8.22 o 
  -3   7  10        6.72        6.79      1.92 o 
  -2   7  10        4.98        5.33      1.78 o 
  -1   7  10        5.46        7.42      1.95 o 
   0   7  10       36.54       38.10      4.06 o 
   1   7  10       33.24       33.25      3.84 o 
   2   7  10        8.68        9.12      1.23 o 
   3   7  10       25.70       23.07      2.71 o 
   4   7  10       12.66       11.39      1.93 o 
   5   7  10       31.70       33.18      3.53 o 
  -2   8  10        0.07        0.68      1.23 o 
  -1   8  10        1.78        5.13      1.73 o 
   0   8  10        5.27        6.47      1.92 o 
   1   8  10       17.21       14.30      2.72 o 
   3   8  10       38.60       41.35      3.53 o 
   4   8  10       24.92       27.83      3.06 o 
   5   8  10        1.28        0.92      0.88 o 
   0   9  10        9.09       10.06      2.50 o 
   1   9  10        4.94        3.67      1.45 o 
   2   9  10      106.12      125.37      7.56 o 
   3   9  10       10.94        9.62      1.67 o 
   4   9  10        0.33       -1.55      1.03 o 
  -2   0  11       14.84       21.30      3.57 o 
  -1   0  11       15.46       24.04      3.92 o 
   0   0  11        0.00       -1.58      1.46 o 
   1   0  11       29.69       31.38      4.12 o 
  -3   1  11       36.92       56.82      5.72 o 
  -2   1  11        2.23        0.68      1.34 o 
  -1   1  11        4.29        5.01      2.01 o 
   0   1  11       18.89       26.86      3.76 o 
   1   1  11        0.13       -2.31      1.54 o 
   2   1  11       15.35       19.02      3.13 o 
  -4   2  11        2.64        2.22      1.91 o 
  -3   2  11       12.75       16.60      3.15 o 
  -2   2  11        9.36       11.03      2.65 o 
  -1   2  11        1.13       -0.56      1.27 o 
   0   2  11        0.90        1.10      1.29 o 
   1   2  11       53.12       64.23      5.58 o 
   2   2  11        6.96       10.19      2.40 o 
   3   2  11        0.13       -0.63      1.04 o 
  -4   3  11       29.38       33.66      4.35 o 
  -3   3  11       28.58       38.79      4.53 o 
  -2   3  11       15.08       13.38      2.64 o 
  -1   3  11        1.03        1.55      1.54 o 
   0   3  11       21.08       18.90      3.08 o 
   1   3  11        2.29        0.03      1.15 o 
   2   3  11        0.02       -1.18      1.23 o 
   3   3  11        1.55        0.07      1.12 o 
   4   3  11       38.45       39.65      4.36 o 
  -4   4  11       14.05       16.65      3.15 o 
  -3   4  11        0.00        0.85      1.19 o 
  -2   4  11       12.89       10.09      2.27 o 
  -1   4  11       48.62       45.42      4.66 o 
   0   4  11        0.02        0.42      1.12 o 
   1   4  11        1.37        1.30      1.30 o 
   2   4  11        0.92        1.91      1.24 o 
   3   4  11        0.24       -0.56      1.07 o 
   4   4  11       20.32       21.92      3.45 o 
  -4   5  11       21.64       26.57      3.71 o 
  -3   5  11       18.74       21.11      3.32 o 
  -2   5  11        2.31        0.94      1.33 o 
  -1   5  11        1.78        1.41      1.30 o 
   0   5  11        0.30        0.57      1.17 o 
   1   5  11       13.18       16.56      2.97 o 
   2   5  11      102.22      109.42      7.28 o 
   3   5  11       42.62       36.82      4.30 o 
   4   5  11        0.03       -1.29      0.86 o 
  -3   6  11       34.88       43.59      4.62 o 
  -2   6  11       61.67       78.53      6.08 o 
  -1   6  11        4.12        8.21      2.23 o 
   0   6  11        6.62        4.74      1.51 o 
   1   6  11        0.52        2.08      1.48 o 
   2   6  11       30.61       27.10      3.70 o 
   3   6  11       59.47       55.62      5.31 o 
   4   6  11        9.59       10.39      2.45 o 
  -2   7  11       19.34       22.68      3.32 o 
  -1   7  11       64.81       72.34      5.90 o 
   0   7  11        6.18        3.85      1.68 o 
   1   7  11        6.59        6.03      1.86 o 
   2   7  11        0.65        1.67      1.39 o 
   3   7  11       27.34       28.70      4.01 o 
  -1   8  11        0.29       -0.68      1.29 o 
   0   8  11       43.91       43.20      4.59 o 
   1   8  11       20.73       25.05      3.63 o 
   2   8  11       29.42       27.00      3.72 o 
  -1   3  12       33.36       39.57      4.70 o 
   0   3  12       14.25       15.70      3.08 o 
  -2   4  12        1.41        1.28      1.44 o 
  -1   4  12        0.33        1.46      1.51 o 
   0   4  12        5.20        2.85      1.70 o 
   1   4  12        0.00        1.69      1.38 o 
  -2   5  12       12.85       14.86      2.96 o 
  -1   5  12       30.79       45.79      4.96 o 
   0   5  12        8.38        9.25      2.44 o 
   1   5  12        0.74        0.83      1.22 o 
  -1   6  12        0.00        1.34      1.41 o 
   0   6  12        9.76       10.90      2.56 o 
   1   6  12       45.90       58.51      5.60 o 
                                                 
